# Supplementary material for: 2-[5-(2-Methyl­phen­yl)-3-(2-methyl­styryl)-4,5-di­hydro-1H-pyrazol-1-yl]-6-(thio­phen-2-yl)-4-(tri­fluoro­meth­yl)pyrimidine chloro­form monosolvate
Source: Acta Crystallogr Sect E Struct Rep Online. 2014 Jun 18;70(Pt 7):o789–90. doi: 10.1107/S160053681401321X (PMC4120551; doi:10.1107/S160053681401321X)
Supplement: Supplementary file 1 [file e-70-0o789-sup1.cif]

##############################################################################
#                                                                            #
# This CIF contains the data in a paper accepted for publication in          #
# Acta Crystallographica Section E. It conforms to the requirements of       #
# Notes for Authors for Acta Crystallographica Section E, and has been       #
# peer reviewed under the auspices of the IUCr Commission on Journals.       #
#                                                                            #
# Full details of the Crystallographic Information File format               #
# are given in the paper "The Crystallographic Information File (CIF):       #
# a New Standard Archive File for Crystallography" by S. R. Hall, F. H.      #
# Allen and I. D. Brown [Acta Cryst. (1991), A47, 655-685].                  #
#                                                                            #
# The current version of the core CIF dictionary is obtainable from          #
# ftp://ftp.iucr.org/pub/cif_core.dic.                                       #
#                                                                            #
# Software is freely available for graphical display of the structure(s)     #
# in this CIF. For information consult the CIF software page                 #
# http://www.iucr.org/resources/cif/software.                                #
#                                                                            #
# This file may be used for bona fide research purposes within the           #
# scientific community so long as proper attribution is given to the journal # 
# article from which it was obtained.                                        #
#                                                                            #
##############################################################################
data_I
_audit_creation_method     SHELXL-97
_journal_date_recd_electronic     2014-05-20
_journal_date_accepted     2014-06-06
_journal_name_full     'Acta Crystallographica, Section E'
_journal_year     2014
_journal_volume     70
_journal_issue      7
_journal_page_first     o789
_journal_page_last     o790
_journal_paper_category     QO
_journal_paper_doi     10.1107/S160053681401321X
_journal_coeditor_code     ZQ2224
_publ_contact_author_name     'Alex Fabiani Claro Flores'
_publ_contact_author_address
;
Escola de Qu\'imica e Alimentos,
Universidade Federal do Rio Grande, Av. It\'alia,
km 08, Campus Carreiros, 96203-900 Rio Grande, RS, Brazil
;
_publ_contact_author_email     'alexflores@furg.br'
_publ_contact_author_fax     '+555332336990'
_publ_contact_author_phone     '+555332336964'
_publ_section_title
;\
2-[5-(2-Methylphenyl)-3-(2-methylstyryl)-4,5-dihydro-1<i>H</i>-pyrazol-1-yl]-6-\
(thiophen-2-yl)-4-(trifluoromethyl)pyrimidine chloroform monosolvate
;
loop_
    _publ_author_name
    _publ_author_footnote
    _publ_author_address
    'Flores, Alex Fabiani Claro' .
;
Escola de Qu\'imica e Alimentos, Universidade Federal do Rio Grande,
Av. It\'alia,
km 08, Campus Carreiros, 96203-900 Rio Grande, RS, Brazil
;
    'Flores, Darlene Correia' .
;
Escola de Qu\'imica e Alimentos, Universidade Federal do Rio Grande,
Av. It\'alia,
km 08, Campus Carreiros, 96203-900 Rio Grande, RS, Brazil
;
    'Vicenti, Juliano Rosa de Menezes' .
;
Escola de Qu\'imica e Alimentos, Universidade Federal do Rio Grande,
Av. It\'alia,
km 08, Campus Carreiros, 96203-900 Rio Grande, RS, Brazil
;
    'Campos, Patrick Teixeira' .
;
Instituto Federal Farroupilha, Campus J\'ulio de Castilhos, CEP 98130-000,
 J\'ulio
de Castilhos, RS, Brazil
;
_database_code_depnum_ccdc_archive     'CCDC 1007013'
_chemical_name_systematic
;\
2-[5-(2-Methylphenyl)-3-(2-methylstyryl)-4,5-dihydro-1<i>H</i>-pyrazol-1-yl]-\
6-(thiophen-2-yl)-4-(trifluoromethyl)pyrimidine chloroform monosolvate
;
_chemical_name_common     pyrazole
_chemical_formula_moiety     'C28 H23 F3 N4 S, C H Cl3'
_chemical_formula_sum     'C29 H24 Cl3 F3 N4 S'
_chemical_formula_iupac     'C28 H23 F3 N4 S, C H Cl3'
_chemical_formula_weight     623.93
_symmetry_cell_setting     triclinic
_symmetry_space_group_name_H-M     'P -1'
_symmetry_space_group_name_Hall     '-P 1'
loop_
    _symmetry_equiv_pos_as_xyz
    'x, y, z'
    '-x, -y, -z'
_cell_length_a     10.6606(3)
_cell_length_b     11.0902(3)
_cell_length_c     13.4230(4)
_cell_angle_alpha     100.518(2)
_cell_angle_beta     105.863(2)
_cell_angle_gamma     100.848(2)
_cell_volume     1452.55(7)
_cell_formula_units_Z     2
_cell_measurement_reflns_used     6263
_cell_measurement_theta_min     2.8165
_cell_measurement_theta_max     25.076
_cell_measurement_temperature     273(2)
_exptl_crystal_description     'prismatic'
_exptl_crystal_colour     'colourless'
_exptl_crystal_size_max     0.312
_exptl_crystal_size_mid     0.278
_exptl_crystal_size_min     0.16
_exptl_crystal_density_diffrn     1.427
_exptl_crystal_density_method     'not measured'
_exptl_crystal_F_000     640
_exptl_absorpt_coefficient_mu     0.433
_exptl_absorpt_correction_type     gaussian
_exptl_absorpt_process_details
;
(XPREP; Bruker, 2009)
;
_exptl_absorpt_correction_T_min     0.90235
_exptl_absorpt_correction_T_max     1
_exptl_special_details
;
Absorption correction:
XPREP (Bruker, 2009) was used to perform the Gaussian absorption
correction based on the face-indexed crystal size.
;
_diffrn_ambient_temperature     273(2)
_diffrn_radiation_type     MoK\a
_diffrn_radiation_wavelength     0.71073
_diffrn_radiation_monochromator     'Graphite monochromator'
_diffrn_measurement_device_type     'Bruker APEXII CCD'
_diffrn_measurement_method     '<i>\f</i> and <i>omega</i>'
_diffrn_reflns_number     45041
_diffrn_reflns_av_R_equivalents     0.0236
_diffrn_reflns_av_sigmaI/netI     0.0198
_diffrn_reflns_theta_min     2.44
_diffrn_reflns_theta_max     27.99
_diffrn_reflns_theta_full     27.99
_diffrn_measured_fraction_theta_max     0.995
_diffrn_measured_fraction_theta_full     0.995
_diffrn_reflns_limit_h_min     -14
_diffrn_reflns_limit_h_max     14
_diffrn_reflns_limit_k_min     -14
_diffrn_reflns_limit_k_max     14
_diffrn_reflns_limit_l_min     -17
_diffrn_reflns_limit_l_max     16
_refine_special_details
;
Refinement of <i>F</i>^2^ against ALL reflections. The weighted <i>R</i>-factor
<i>wR</i> and goodness of fit <i>S</i> are based on <i>F</i>^2^, conventional
<i>R</i>-factors <i>R</i> are based on <i>F</i>, with <i>F</i> set to zero for
negative <i>F</i>^2^. The threshold expression of <i>F</i>^2^ >
\s(<i>F</i>^2^) is used only for calculating <i>R</i>-factors(gt) <i>etc</i>.
and is not relevant to the choice of reflections for refinement.
<i>R</i>-factors based on <i>F</i>^2^ are statistically about twice as large
as those based on <i>F</i>, and <i>R</i>- factors based on ALL data will be
even larger.
;
_reflns_number_total     6974
_reflns_number_gt     4777
_reflns_threshold_expression     I>2sigma(I)
_refine_ls_structure_factor_coef     Fsqd
_refine_ls_matrix_type     full
_refine_ls_R_factor_all     0.0902
_refine_ls_R_factor_gt     0.0684
_refine_ls_wR_factor_gt     0.2241
_refine_ls_wR_factor_ref     0.2419
_refine_ls_goodness_of_fit_ref     1.106
_refine_ls_restrained_S_all     1.106
_refine_ls_number_reflns     6974
_refine_ls_number_parameters     361
_refine_ls_number_restraints     0
_refine_ls_hydrogen_treatment     constr
_refine_ls_weighting_scheme     calc
_refine_ls_weighting_details
              'w=1/[\s^2^(Fo^2^)+(0.1398P)^2^+0.5025P] where P=(Fo^2^+2Fc^2^)/3'
_atom_sites_solution_hydrogens     geom
_atom_sites_solution_primary     direct
_atom_sites_solution_secondary     difmap
_refine_ls_shift/su_max     0.000
_refine_ls_shift/su_mean     0.000
_refine_diff_density_max     1.242
_refine_diff_density_min     -0.929
_refine_ls_extinction_method     none
_refine_ls_extinction_coef     ?
loop_
    _atom_type_symbol
    _atom_type_description
    _atom_type_scat_dispersion_real
    _atom_type_scat_dispersion_imag
    _atom_type_scat_source
    'C' 'C' 0.0033 0.0016
                         'International Tables Vol C Tables 4.2.6.8 and 6.1.1.4'
    'H' 'H' 0.0000 0.0000
                         'International Tables Vol C Tables 4.2.6.8 and 6.1.1.4'
    'N' 'N' 0.0061 0.0033
                         'International Tables Vol C Tables 4.2.6.8 and 6.1.1.4'
    'Cl' 'Cl' 0.1484 0.1585
                         'International Tables Vol C Tables 4.2.6.8 and 6.1.1.4'
    'F' 'F' 0.0171 0.0103
                         'International Tables Vol C Tables 4.2.6.8 and 6.1.1.4'
    'S' 'S' 0.1246 0.1234
                         'International Tables Vol C Tables 4.2.6.8 and 6.1.1.4'
_computing_data_collection     'APEX2 (Bruker, 2009)'
_computing_cell_refinement     'SAINT (Bruker, 2009)'
_computing_data_reduction     'SAINT (Bruker, 2009)'
_computing_structure_solution     'SHELXS97 (Sheldrick, 2008)'
_computing_structure_refinement     'SHELXL2013 (Sheldrick, 2008)'
_computing_molecular_graphics     'DIAMOND (Brandenburg, 2006)'
_computing_publication_material     'publCIF (Westrip, 2010)'
loop_
    _atom_site_type_symbol
    _atom_site_label
    _atom_site_fract_x
    _atom_site_fract_y
    _atom_site_fract_z
    _atom_site_U_iso_or_equiv
    _atom_site_adp_type
    _atom_site_calc_flag
    _atom_site_refinement_flags
    _atom_site_occupancy
    _atom_site_symmetry_multiplicity
    _atom_site_disorder_assembly
    _atom_site_disorder_group
    S S1 -0.01728(9) 0.76442(8) 0.50222(7) 0.0682(3) Uani d . 1 1 . .
    C C11 0.4130(2) 0.8288(2) 0.65685(19) 0.0438(6) Uani d . 1 1 . .
    C C17 0.4753(3) 0.7295(3) 0.6497(3) 0.0572(7) Uani d . 1 1 . .
    H H17 0.5028 0.6966 0.7087 0.069 Uiso calc R 1 1 . .
    C C12 0.3698(3) 0.8789(3) 0.5683(2) 0.0595(8) Uani d . 1 1 . .
    C C16 0.4966(4) 0.6790(4) 0.5550(3) 0.0776(11) Uani d . 1 1 . .
    H H16 0.5410 0.6145 0.5511 0.093 Uiso calc R 1 1 . .
    C C15 0.4518(5) 0.7249(5) 0.4671(4) 0.0985(16) Uani d . 1 1 . .
    H H15 0.4633 0.6896 0.4029 0.118 Uiso calc R 1 1 . .
    C C14 0.3895(5) 0.8234(4) 0.4737(3) 0.0860(12) Uani d . 1 1 . .
    H H14 0.3600 0.8535 0.4134 0.103 Uiso calc R 1 1 . .
    Cl Cl1 0.44264(9) 0.26973(10) 0.81760(8) 0.0848(3) Uani d . 1 1 . .
    Cl Cl3 0.5764(2) 0.52932(12) 0.88980(12) 0.1361(7) Uani d . 1 1 . .
    Cl Cl2 0.72237(12) 0.3306(2) 0.85929(13) 0.1408(7) Uani d . 1 1 . .
    C C29 0.5949(3) 0.3790(3) 0.8970(3) 0.0664(8) Uani d . 1 1 . .
    H H29 0.6084 0.3740 0.9712 0.080 Uiso calc R 1 1 . .
    C C23 1.0217(3) 1.1438(2) 1.1310(2) 0.0462(6) Uani d . 1 1 . .
    C C22 0.9161(2) 1.0415(2) 1.12276(19) 0.0435(6) Uani d . 1 1 . .
    C C28 0.9355(3) 0.9708(3) 1.1992(2) 0.0593(8) Uani d . 1 1 . .
    H H28 0.8649 0.9046 1.1954 0.071 Uiso calc R 1 1 . .
    C C25 1.1422(3) 1.1681(3) 1.2150(3) 0.0618(8) Uani d . 1 1 . .
    H H25 1.2126 1.2360 1.2215 0.074 Uiso calc R 1 1 . .
    C C26 1.1608(3) 1.0965(3) 1.2874(3) 0.0679(9) Uani d . 1 1 . .
    H H26 1.2428 1.1143 1.3414 0.081 Uiso calc R 1 1 . .
    C C27 1.0552(4) 0.9959(3) 1.2795(3) 0.0699(9) Uani d . 1 1 . .
    H H27 1.0659 0.9462 1.3285 0.084 Uiso calc R 1 1 . .
    N N2 0.22412(19) 0.6049(2) 0.83093(15) 0.0411(5) Uani d . 1 1 . .
    N N1 0.15480(19) 0.71151(19) 0.69225(15) 0.0395(4) Uani d . 1 1 . .
    C C9 0.2431(2) 0.6973(2) 0.78029(18) 0.0377(5) Uani d . 1 1 . .
    C C6 0.0076(2) 0.5238(3) 0.6959(2) 0.0467(6) Uani d . 1 1 . .
    H H6 -0.0739 0.4625 0.6668 0.056 Uiso calc R 1 1 . .
    C C5 0.0375(2) 0.6247(2) 0.65126(18) 0.0409(5) Uani d . 1 1 . .
    C C7 0.1059(2) 0.5198(2) 0.78595(19) 0.0413(5) Uani d . 1 1 . .
    N N4 0.4644(2) 0.7868(2) 0.90721(15) 0.0431(5) Uani d . 1 1 . .
    N N3 0.3620(2) 0.7876(2) 0.81858(15) 0.0423(5) Uani d . 1 1 . .
    C C10 0.3995(2) 0.8858(2) 0.76382(18) 0.0401(5) Uani d . 1 1 . .
    H H10 0.3334 0.9369 0.7545 0.048 Uiso calc R 1 1 . .
    C C19 0.5630(2) 0.8833(2) 0.92339(18) 0.0404(5) Uani d . 1 1 . .
    C C21 0.7875(2) 1.0104(2) 1.03551(19) 0.0454(6) Uani d . 1 1 . .
    H H21 0.7757 1.0682 0.9936 0.055 Uiso calc R 1 1 . .
    C C18 0.5347(3) 0.9649(2) 0.84646(19) 0.0448(6) Uani d . 1 1 . .
    H H18B 0.6048 0.9786 0.8134 0.054 Uiso calc R 1 1 . .
    H H18A 0.5266 1.0463 0.8816 0.054 Uiso calc R 1 1 . .
    C C20 0.6865(2) 0.9077(3) 1.0108(2) 0.0463(6) Uani d . 1 1 . .
    H H20 0.6959 0.8488 1.0517 0.056 Uiso calc R 1 1 . .
    C C3 -0.1863(3) 0.5594(3) 0.4960(2) 0.0534(7) Uani d . 1 1 . .
    H H3 -0.2261 0.4863 0.5118 0.064 Uiso calc R 1 1 . .
    C C4 -0.0573(2) 0.6396(3) 0.5552(2) 0.0447(6) Uani d . 1 1 . .
    C C1 -0.1672(3) 0.7167(4) 0.4033(3) 0.0666(8) Uani d . 1 1 . .
    H H1 -0.1924 0.7605 0.3513 0.080 Uiso calc R 1 1 . .
    C C2 -0.2467(3) 0.6086(4) 0.4072(2) 0.0654(9) Uani d . 1 1 . .
    H H2 -0.3315 0.5699 0.3578 0.078 Uiso calc R 1 1 . .
    C C8 0.0840(3) 0.4152(3) 0.8404(2) 0.0531(7) Uani d . 1 1 . .
    F F1 -0.0216(2) 0.32016(19) 0.78234(18) 0.0835(6) Uani d . 1 1 . .
    F F3 0.1888(2) 0.3649(2) 0.8628(2) 0.0819(6) Uani d . 1 1 . .
    F F2 0.0635(3) 0.4554(2) 0.93190(18) 0.0898(7) Uani d . 1 1 . .
    C C24 1.0106(3) 1.2256(3) 1.0535(3) 0.0641(8) Uani d . 1 1 . .
    H H24C 0.9226 1.1971 1.0010 0.096 Uiso calc R 1 1 . .
    H H24B 1.0777 1.2202 1.0186 0.096 Uiso calc R 1 1 . .
    H H24A 1.0244 1.3118 1.0910 0.096 Uiso calc R 1 1 . .
    C C13 0.3074(4) 0.9893(4) 0.5745(3) 0.0785(10) Uani d . 1 1 . .
    H H13A 0.3042 1.0170 0.6456 0.118 Uiso calc R 1 1 . .
    H H13C 0.2176 0.9642 0.5248 0.118 Uiso calc R 1 1 . .
    H H13B 0.3603 1.0574 0.5570 0.118 Uiso calc R 1 1 . .
loop_
    _atom_site_aniso_label
    _atom_site_aniso_U_11
    _atom_site_aniso_U_22
    _atom_site_aniso_U_33
    _atom_site_aniso_U_12
    _atom_site_aniso_U_13
    _atom_site_aniso_U_23
    S1 0.0641(5) 0.0673(5) 0.0585(5) 0.0090(4) -0.0020(3) 0.0201(4)
    C11 0.0383(11) 0.0434(13) 0.0392(12) -0.0038(10) 0.0074(9) 0.0071(10)
    C17 0.0474(14) 0.0498(16) 0.0626(17) 0.0020(12) 0.0155(12) -0.0011(13)
    C12 0.0619(16) 0.0635(18) 0.0427(14) -0.0045(14) 0.0108(12) 0.0174(12)
    C16 0.067(2) 0.067(2) 0.088(3) 0.0004(16) 0.0387(19) -0.0115(19)
    C15 0.109(3) 0.100(3) 0.069(3) -0.018(3) 0.053(2) -0.015(2)
    C14 0.107(3) 0.093(3) 0.0460(18) -0.004(2) 0.0272(19) 0.0144(18)
    Cl1 0.0610(5) 0.0950(7) 0.0881(6) 0.0108(4) 0.0046(4) 0.0360(5)
    Cl3 0.1896(16) 0.0734(7) 0.1109(10) 0.0221(8) -0.0054(10) 0.0323(7)
    Cl2 0.0650(7) 0.235(2) 0.1214(11) 0.0516(9) 0.0312(7) 0.0244(11)
    C29 0.0627(18) 0.077(2) 0.0523(16) 0.0201(16) 0.0041(13) 0.0185(15)
    C23 0.0416(12) 0.0459(14) 0.0461(13) 0.0052(10) 0.0116(10) 0.0092(11)
    C22 0.0417(12) 0.0403(13) 0.0386(12) 0.0052(10) 0.0040(9) 0.0043(10)
    C28 0.0522(15) 0.0561(17) 0.0515(15) -0.0062(12) -0.0020(12) 0.0184(13)
    C25 0.0411(13) 0.0646(19) 0.0643(18) -0.0034(12) 0.0054(12) 0.0129(14)
    C26 0.0485(15) 0.078(2) 0.0551(16) 0.0014(14) -0.0072(12) 0.0148(15)
    C27 0.0674(19) 0.072(2) 0.0509(16) 0.0020(16) -0.0063(14) 0.0232(15)
    N2 0.0359(9) 0.0469(11) 0.0386(10) 0.0062(8) 0.0106(8) 0.0127(8)
    N1 0.0350(9) 0.0444(11) 0.0359(10) 0.0091(8) 0.0074(7) 0.0091(8)
    C9 0.0331(10) 0.0429(13) 0.0353(11) 0.0082(9) 0.0094(8) 0.0090(9)
    C6 0.0347(11) 0.0500(15) 0.0501(14) 0.0048(10) 0.0108(10) 0.0100(11)
    C5 0.0334(10) 0.0484(14) 0.0386(12) 0.0121(10) 0.0095(9) 0.0061(10)
    C7 0.0385(11) 0.0435(13) 0.0427(12) 0.0082(10) 0.0163(9) 0.0098(10)
    N4 0.0362(9) 0.0495(12) 0.0373(10) 0.0053(8) 0.0027(8) 0.0145(9)
    N3 0.0380(10) 0.0461(12) 0.0369(10) 0.0039(8) 0.0035(8) 0.0157(8)
    C10 0.0388(11) 0.0372(12) 0.0397(12) 0.0055(9) 0.0069(9) 0.0110(9)
    C19 0.0390(11) 0.0403(12) 0.0356(11) 0.0060(9) 0.0061(9) 0.0069(9)
    C21 0.0434(12) 0.0440(13) 0.0399(12) 0.0053(10) 0.0039(10) 0.0085(10)
    C18 0.0475(13) 0.0388(13) 0.0379(12) 0.0027(10) 0.0033(10) 0.0087(10)
    C20 0.0408(12) 0.0474(14) 0.0424(12) 0.0048(10) 0.0031(10) 0.0123(10)
    C3 0.0343(12) 0.0724(19) 0.0447(13) 0.0144(12) 0.0015(10) 0.0088(12)
    C4 0.0360(11) 0.0522(15) 0.0420(12) 0.0133(10) 0.0070(9) 0.0078(11)
    C1 0.0600(17) 0.082(2) 0.0528(16) 0.0280(17) 0.0008(13) 0.0196(15)
    C2 0.0439(14) 0.089(2) 0.0522(16) 0.0213(15) -0.0012(12) 0.0114(15)
    C8 0.0473(14) 0.0529(16) 0.0582(16) 0.0045(12) 0.0189(12) 0.0168(13)
    F1 0.0741(13) 0.0630(12) 0.0957(15) -0.0129(10) 0.0130(11) 0.0288(11)
    F3 0.0684(12) 0.0774(13) 0.1198(17) 0.0293(10) 0.0324(12) 0.0574(12)
    F2 0.139(2) 0.0786(14) 0.0794(14) 0.0263(14) 0.0685(14) 0.0346(11)
    C24 0.0557(16) 0.0616(18) 0.0724(19) 0.0038(14) 0.0174(14) 0.0262(15)
    C13 0.093(3) 0.077(2) 0.0596(19) 0.0149(19) 0.0050(17) 0.0383(17)
_geom_special_details
;
All e.s.d.'s (except the e.s.d. in the dihedral angle between two l.s. planes)
are estimated using the full covariance matrix. The cell e.s.d.'s are taken
into account individually in the estimation of e.s.d.'s in distances, angles
and torsion angles; correlations between e.s.d.'s in cell parameters are only
used when they are defined by crystal symmetry. An approximate (isotropic)
treatment of cell e.s.d.'s is used for estimating e.s.d.'s involving l.s.
planes.
;
loop_
    _geom_bond_atom_site_label_1
    _geom_bond_atom_site_label_2
    _geom_bond_site_symmetry_2
    _geom_bond_distance
    _geom_bond_publ_flag
    S1 C1 . 1.692(3) ?
    S1 C4 . 1.705(3) ?
    C11 C17 . 1.391(4) ?
    C11 C12 . 1.403(4) ?
    C11 C10 . 1.516(4) ?
    C17 C16 . 1.388(5) ?
    C17 H17 . 0.9300 ?
    C12 C14 . 1.395(5) ?
    C12 C13 . 1.500(5) ?
    C16 C15 . 1.371(7) ?
    C16 H16 . 0.9300 ?
    C15 C14 . 1.383(7) ?
    C15 H15 . 0.9300 ?
    C14 H14 . 0.9300 ?
    Cl1 C29 . 1.755(4) ?
    Cl3 C29 . 1.732(4) ?
    Cl2 C29 . 1.716(4) ?
    C29 H29 . 0.9800 ?
    C23 C25 . 1.401(4) ?
    C23 C22 . 1.405(4) ?
    C23 C24 . 1.495(4) ?
    C22 C28 . 1.396(4) ?
    C22 C21 . 1.472(3) ?
    C28 C27 . 1.368(4) ?
    C28 H28 . 0.9300 ?
    C25 C26 . 1.361(5) ?
    C25 H25 . 0.9300 ?
    C26 C27 . 1.393(5) ?
    C26 H26 . 0.9300 ?
    C27 H27 . 0.9300 ?
    N2 C7 . 1.331(3) ?
    N2 C9 . 1.343(3) ?
    N1 C5 . 1.330(3) ?
    N1 C9 . 1.350(3) ?
    C9 N3 . 1.361(3) ?
    C6 C7 . 1.381(3) ?
    C6 C5 . 1.388(4) ?
    C6 H6 . 0.9300 ?
    C5 C4 . 1.463(3) ?
    C7 C8 . 1.494(4) ?
    N4 C19 . 1.289(3) ?
    N4 N3 . 1.380(3) ?
    N3 C10 . 1.475(3) ?
    C10 C18 . 1.541(3) ?
    C10 H10 . 0.9800 ?
    C19 C20 . 1.445(3) ?
    C19 C18 . 1.500(3) ?
    C21 C20 . 1.331(4) ?
    C21 H21 . 0.9300 ?
    C18 H18B . 0.9700 ?
    C18 H18A . 0.9700 ?
    C20 H20 . 0.9300 ?
    C3 C4 . 1.413(4) ?
    C3 C2 . 1.444(4) ?
    C3 H3 . 0.9300 ?
    C1 C2 . 1.350(5) ?
    C1 H1 . 0.9300 ?
    C2 H2 . 0.9300 ?
    C8 F2 . 1.319(4) ?
    C8 F3 . 1.327(4) ?
    C8 F1 . 1.327(3) ?
    C24 H24C . 0.9600 ?
    C24 H24B . 0.9600 ?
    C24 H24A . 0.9600 ?
    C13 H13A . 0.9600 ?
    C13 H13C . 0.9600 ?
    C13 H13B . 0.9600 ?
loop_
    _geom_angle_atom_site_label_1
    _geom_angle_atom_site_label_2
    _geom_angle_atom_site_label_3
    _geom_angle_site_symmetry_1
    _geom_angle_site_symmetry_3
    _geom_angle
    _geom_angle_publ_flag
    C1 S1 C4 . . 91.99(16) ?
    C17 C11 C12 . . 120.6(3) ?
    C17 C11 C10 . . 118.4(2) ?
    C12 C11 C10 . . 120.9(3) ?
    C16 C17 C11 . . 120.5(3) ?
    C16 C17 H17 . . 119.8 ?
    C11 C17 H17 . . 119.8 ?
    C14 C12 C11 . . 117.3(4) ?
    C14 C12 C13 . . 120.6(3) ?
    C11 C12 C13 . . 122.0(3) ?
    C15 C16 C17 . . 119.5(4) ?
    C15 C16 H16 . . 120.2 ?
    C17 C16 H16 . . 120.2 ?
    C16 C15 C14 . . 120.3(3) ?
    C16 C15 H15 . . 119.9 ?
    C14 C15 H15 . . 119.9 ?
    C15 C14 C12 . . 121.8(4) ?
    C15 C14 H14 . . 119.1 ?
    C12 C14 H14 . . 119.1 ?
    Cl2 C29 Cl3 . . 118.3(2) ?
    Cl2 C29 Cl1 . . 107.7(2) ?
    Cl3 C29 Cl1 . . 107.82(18) ?
    Cl2 C29 H29 . . 107.6 ?
    Cl3 C29 H29 . . 107.6 ?
    Cl1 C29 H29 . . 107.6 ?
    C25 C23 C22 . . 117.9(3) ?
    C25 C23 C24 . . 119.4(3) ?
    C22 C23 C24 . . 122.7(2) ?
    C28 C22 C23 . . 118.7(2) ?
    C28 C22 C21 . . 120.9(2) ?
    C23 C22 C21 . . 120.4(2) ?
    C27 C28 C22 . . 122.0(3) ?
    C27 C28 H28 . . 119.0 ?
    C22 C28 H28 . . 119.0 ?
    C26 C25 C23 . . 122.8(3) ?
    C26 C25 H25 . . 118.6 ?
    C23 C25 H25 . . 118.6 ?
    C25 C26 C27 . . 119.0(3) ?
    C25 C26 H26 . . 120.5 ?
    C27 C26 H26 . . 120.5 ?
    C28 C27 C26 . . 119.6(3) ?
    C28 C27 H27 . . 120.2 ?
    C26 C27 H27 . . 120.2 ?
    C7 N2 C9 . . 114.4(2) ?
    C5 N1 C9 . . 116.6(2) ?
    N2 C9 N1 . . 126.6(2) ?
    N2 C9 N3 . . 119.0(2) ?
    N1 C9 N3 . . 114.4(2) ?
    C7 C6 C5 . . 116.1(2) ?
    C7 C6 H6 . . 122.0 ?
    C5 C6 H6 . . 122.0 ?
    N1 C5 C6 . . 121.9(2) ?
    N1 C5 C4 . . 116.5(2) ?
    C6 C5 C4 . . 121.7(2) ?
    N2 C7 C6 . . 124.5(2) ?
    N2 C7 C8 . . 115.1(2) ?
    C6 C7 C8 . . 120.5(2) ?
    C19 N4 N3 . . 107.67(19) ?
    C9 N3 N4 . . 122.22(19) ?
    C9 N3 C10 . . 123.73(18) ?
    N4 N3 C10 . . 113.73(18) ?
    N3 C10 C11 . . 111.8(2) ?
    N3 C10 C18 . . 100.66(18) ?
    C11 C10 C18 . . 113.0(2) ?
    N3 C10 H10 . . 110.4 ?
    C11 C10 H10 . . 110.4 ?
    C18 C10 H10 . . 110.4 ?
    N4 C19 C20 . . 120.8(2) ?
    N4 C19 C18 . . 114.1(2) ?
    C20 C19 C18 . . 125.1(2) ?
    C20 C21 C22 . . 126.3(2) ?
    C20 C21 H21 . . 116.9 ?
    C22 C21 H21 . . 116.9 ?
    C19 C18 C10 . . 102.5(2) ?
    C19 C18 H18B . . 111.3 ?
    C10 C18 H18B . . 111.3 ?
    C19 C18 H18A . . 111.3 ?
    C10 C18 H18A . . 111.3 ?
    H18B C18 H18A . . 109.2 ?
    C21 C20 C19 . . 123.2(2) ?
    C21 C20 H20 . . 118.4 ?
    C19 C20 H20 . . 118.4 ?
    C4 C3 C2 . . 109.4(3) ?
    C4 C3 H3 . . 125.3 ?
    C2 C3 H3 . . 125.3 ?
    C3 C4 C5 . . 127.3(3) ?
    C3 C4 S1 . . 112.3(2) ?
    C5 C4 S1 . . 120.49(19) ?
    C2 C1 S1 . . 113.3(2) ?
    C2 C1 H1 . . 123.4 ?
    S1 C1 H1 . . 123.4 ?
    C1 C2 C3 . . 113.0(3) ?
    C1 C2 H2 . . 123.5 ?
    C3 C2 H2 . . 123.5 ?
    F2 C8 F3 . . 106.5(3) ?
    F2 C8 F1 . . 106.5(2) ?
    F3 C8 F1 . . 106.3(2) ?
    F2 C8 C7 . . 111.6(2) ?
    F3 C8 C7 . . 112.5(2) ?
    F1 C8 C7 . . 113.0(2) ?
    C23 C24 H24C . . 109.5 ?
    C23 C24 H24B . . 109.5 ?
    H24C C24 H24B . . 109.5 ?
    C23 C24 H24A . . 109.5 ?
    H24C C24 H24A . . 109.5 ?
    H24B C24 H24A . . 109.5 ?
    C12 C13 H13A . . 109.5 ?
    C12 C13 H13C . . 109.5 ?
    H13A C13 H13C . . 109.5 ?
    C12 C13 H13B . . 109.5 ?
    H13A C13 H13B . . 109.5 ?
    H13C C13 H13B . . 109.5 ?
loop_
    _geom_torsion_atom_site_label_1
    _geom_torsion_atom_site_label_2
    _geom_torsion_atom_site_label_3
    _geom_torsion_atom_site_label_4
    _geom_torsion_site_symmetry_1
    _geom_torsion_site_symmetry_2
    _geom_torsion_site_symmetry_3
    _geom_torsion_site_symmetry_4
    _geom_torsion
    _geom_torsion_publ_flag
    C12 C11 C17 C16 . . . . 0.6(4) ?
    C10 C11 C17 C16 . . . . -176.4(3) ?
    C17 C11 C12 C14 . . . . 1.2(4) ?
    C10 C11 C12 C14 . . . . 178.1(3) ?
    C17 C11 C12 C13 . . . . -177.5(3) ?
    C10 C11 C12 C13 . . . . -0.6(4) ?
    C11 C17 C16 C15 . . . . -2.2(5) ?
    C17 C16 C15 C14 . . . . 2.0(6) ?
    C16 C15 C14 C12 . . . . -0.2(6) ?
    C11 C12 C14 C15 . . . . -1.4(5) ?
    C13 C12 C14 C15 . . . . 177.3(4) ?
    C25 C23 C22 C28 . . . . 1.1(4) ?
    C24 C23 C22 C28 . . . . -179.7(3) ?
    C25 C23 C22 C21 . . . . -179.3(3) ?
    C24 C23 C22 C21 . . . . -0.1(4) ?
    C23 C22 C28 C27 . . . . -2.0(5) ?
    C21 C22 C28 C27 . . . . 178.4(3) ?
    C22 C23 C25 C26 . . . . 0.5(5) ?
    C24 C23 C25 C26 . . . . -178.7(3) ?
    C23 C25 C26 C27 . . . . -1.2(6) ?
    C22 C28 C27 C26 . . . . 1.3(6) ?
    C25 C26 C27 C28 . . . . 0.3(6) ?
    C7 N2 C9 N1 . . . . 1.2(4) ?
    C7 N2 C9 N3 . . . . -178.6(2) ?
    C5 N1 C9 N2 . . . . -0.4(4) ?
    C5 N1 C9 N3 . . . . 179.3(2) ?
    C9 N1 C5 C6 . . . . -0.6(3) ?
    C9 N1 C5 C4 . . . . -179.3(2) ?
    C7 C6 C5 N1 . . . . 0.8(4) ?
    C7 C6 C5 C4 . . . . 179.4(2) ?
    C9 N2 C7 C6 . . . . -1.0(4) ?
    C9 N2 C7 C8 . . . . 179.1(2) ?
    C5 C6 C7 N2 . . . . 0.1(4) ?
    C5 C6 C7 C8 . . . . 180.0(2) ?
    N2 C9 N3 N4 . . . . 0.6(4) ?
    N1 C9 N3 N4 . . . . -179.2(2) ?
    N2 C9 N3 C10 . . . . 173.7(2) ?
    N1 C9 N3 C10 . . . . -6.1(3) ?
    C19 N4 N3 C9 . . . . 179.9(2) ?
    C19 N4 N3 C10 . . . . 6.2(3) ?
    C9 N3 C10 C11 . . . . -64.4(3) ?
    N4 N3 C10 C11 . . . . 109.2(2) ?
    C9 N3 C10 C18 . . . . 175.5(2) ?
    N4 N3 C10 C18 . . . . -10.9(3) ?
    C17 C11 C10 N3 . . . . -41.0(3) ?
    C12 C11 C10 N3 . . . . 142.0(2) ?
    C17 C11 C10 C18 . . . . 71.7(3) ?
    C12 C11 C10 C18 . . . . -105.3(3) ?
    N3 N4 C19 C20 . . . . -179.4(2) ?
    N3 N4 C19 C18 . . . . 1.9(3) ?
    C28 C22 C21 C20 . . . . -9.4(5) ?
    C23 C22 C21 C20 . . . . 171.0(3) ?
    N4 C19 C18 C10 . . . . -8.5(3) ?
    C20 C19 C18 C10 . . . . 172.9(2) ?
    N3 C10 C18 C19 . . . . 10.6(2) ?
    C11 C10 C18 C19 . . . . -108.7(2) ?
    C22 C21 C20 C19 . . . . -179.7(2) ?
    N4 C19 C20 C21 . . . . -175.2(3) ?
    C18 C19 C20 C21 . . . . 3.3(4) ?
    C2 C3 C4 C5 . . . . 179.8(3) ?
    C2 C3 C4 S1 . . . . -0.3(3) ?
    N1 C5 C4 C3 . . . . 178.8(2) ?
    C6 C5 C4 C3 . . . . 0.1(4) ?
    N1 C5 C4 S1 . . . . -1.1(3) ?
    C6 C5 C4 S1 . . . . -179.9(2) ?
    C1 S1 C4 C3 . . . . 0.6(2) ?
    C1 S1 C4 C5 . . . . -179.4(2) ?
    C4 S1 C1 C2 . . . . -0.9(3) ?
    S1 C1 C2 C3 . . . . 0.9(4) ?
    C4 C3 C2 C1 . . . . -0.4(4) ?
    N2 C7 C8 F2 . . . . 72.4(3) ?
    C6 C7 C8 F2 . . . . -107.5(3) ?
    N2 C7 C8 F3 . . . . -47.2(3) ?
    C6 C7 C8 F3 . . . . 132.9(3) ?
    N2 C7 C8 F1 . . . . -167.5(2) ?
    C6 C7 C8 F1 . . . . 12.6(4) ?
loop_
    _geom_hbond_atom_site_label_D
    _geom_hbond_atom_site_label_H
    _geom_hbond_atom_site_label_A
    _geom_hbond_site_symmetry_A
    _geom_hbond_distance_DH
    _geom_hbond_distance_HA
    _geom_hbond_distance_DA
    _geom_hbond_angle_DHA
    C20 H20 Cl1 2_667 0.93 2.92 3.667(3) 138.5
    C29 H29 N2 2_667 0.98 2.71 3.588(4) 150.0
    C1 H1 Cl1 2_566 0.93 2.91 3.606(3) 133.0
_iucr_refine_instructions_details
;
TITL ACFLPP76_0m in P-1
CELL  0.71073  10.6606  11.0902  13.4230  100.518  105.863  100.848
ZERR     2.00   0.0003   0.0003   0.0004    0.002    0.002    0.002
LATT   1
SFAC  C    H    N    CL   F    S
UNIT  58   48   8    6    6    2
MERG   2
MPLA  S1 C1 C2 C3 C4
MPLA  N1 N2 C5 C6 C7 C9
MPLA  N4 N3 C10 C19 C18
MPLA  C11 C17 C12 C16 C15 C14
MPLA  N4 N3 C10 C19 C18
MPLA  C23 C22 C28 C25 C26 C27 C21 C20
FMAP   2
PLAN   20
OMIT    -1  -2   2
OMIT     0   0   1
OMIT     0   1   0
OMIT     1   0   0
OMIT    -2  -3   4
OMIT    -3  -3   1
OMIT    -2  -3   3
OMIT    -4   5   0
OMIT    -6  -2   2
OMIT    -2  -4   4
OMIT     2  -9   1
OMIT    -2   8   0
OMIT     1   1   6
OMIT     1   1   4
OMIT     3   3   1
ACTA
HTAB
BOND
BOND   $H
CONF
EQIV   $1 1-x, 1-y, 2-z
EQIV   $2 -x, 1-y, 1-z
HTAB   C20 Cl1_$1
HTAB   C29 N2_$1
HTAB   C1 Cl1_$2
L.S.  15
TEMP     0.00
WGHT    0.139800    0.502500
FVAR       0.41285
S1    6   -0.017275    0.764418    0.502216    11.00000    0.06406    0.06727 =
         0.05850    0.02009   -0.00203    0.00903
MOLE    1
C11   1    0.413034    0.828816    0.656848    11.00000    0.03827    0.04343 =
         0.03924    0.00705    0.00741   -0.00380
C17   1    0.475283    0.729476    0.649656    11.00000    0.04738    0.04978 =
         0.06258   -0.00115    0.01547    0.00203
AFIX  43
H17   2    0.502784    0.696650    0.708690    11.00000   -1.20000
AFIX   0
C12   1    0.369767    0.878869    0.568346    11.00000    0.06187    0.06345 =
         0.04268    0.01740    0.01076   -0.00449
C16   1    0.496637    0.678999    0.554973    11.00000    0.06739    0.06672 =
         0.08782   -0.01146    0.03865    0.00045
AFIX  43
H16   2    0.541027    0.614536    0.551149    11.00000   -1.20000
AFIX   0
C15   1    0.451816    0.724864    0.467139    11.00000    0.10854    0.10034 =
         0.06859   -0.01525    0.05307   -0.01798
AFIX  43
H15   2    0.463345    0.689575    0.402887    11.00000   -1.20000
AFIX   0
C14   1    0.389525    0.823398    0.473691    11.00000    0.10736    0.09270 =
         0.04604    0.01436    0.02725   -0.00416
AFIX  43
H14   2    0.360009    0.853498    0.413373    11.00000   -1.20000
AFIX   0
CL1   4    0.442645    0.269735    0.817599    11.00000    0.06105    0.09497 =
         0.08813    0.03602    0.00462    0.01076
CL3   4    0.576399    0.529317    0.889797    11.00000    0.18962    0.07343 =
         0.11089    0.03228   -0.00540    0.02211
CL2   4    0.722371    0.330583    0.859287    11.00000    0.06504    0.23469 =
         0.12144    0.02441    0.03122    0.05162
C29   1    0.594878    0.379008    0.897028    11.00000    0.06272    0.07737 =
         0.05232    0.01851    0.00409    0.02013
AFIX  13
H29   2    0.608397    0.373972    0.971214    11.00000   -1.20000
AFIX   0
C23   1    1.021693    1.143819    1.130966    11.00000    0.04164    0.04587 =
         0.04613    0.00917    0.01163    0.00522
C22   1    0.916113    1.041462    1.122764    11.00000    0.04173    0.04026 =
         0.03864    0.00428    0.00404    0.00520
C28   1    0.935497    0.970779    1.199178    11.00000    0.05222    0.05609 =
         0.05153    0.01836   -0.00196   -0.00622
AFIX  43
H28   2    0.864946    0.904582    1.195395    11.00000   -1.20000
AFIX   0
C25   1    1.142248    1.168070    1.214971    11.00000    0.04109    0.06461 =
         0.06430    0.01286    0.00541   -0.00339
AFIX  43
H25   2    1.212587    1.236008    1.221506    11.00000   -1.20000
AFIX   0
C26   1    1.160801    1.096456    1.287402    11.00000    0.04851    0.07824 =
         0.05512    0.01483   -0.00724    0.00138
AFIX  43
H26   2    1.242801    1.114336    1.341413    11.00000   -1.20000
AFIX   0
C27   1    1.055153    0.995946    1.279467    11.00000    0.06737    0.07232 =
         0.05093    0.02324   -0.00631    0.00199
AFIX  43
H27   2    1.065918    0.946238    1.328483    11.00000   -1.20000
AFIX   0
N2    3    0.224123    0.604907    0.830927    11.00000    0.03588    0.04692 =
         0.03860    0.01268    0.01055    0.00619
N1    3    0.154804    0.711508    0.692250    11.00000    0.03501    0.04441 =
         0.03592    0.00912    0.00741    0.00910
C9    1    0.243071    0.697315    0.780294    11.00000    0.03307    0.04291 =
         0.03526    0.00896    0.00939    0.00822
C6    1    0.007589    0.523787    0.695879    11.00000    0.03471    0.05002 =
         0.05012    0.01003    0.01077    0.00484
AFIX  43
H6    2   -0.073925    0.462495    0.666815    11.00000   -1.20000
AFIX   0
C5    1    0.037543    0.624703    0.651264    11.00000    0.03342    0.04837 =
         0.03860    0.00609    0.00953    0.01210
C7    1    0.105947    0.519769    0.785949    11.00000    0.03854    0.04353 =
         0.04268    0.00979    0.01626    0.00820
N4    3    0.464434    0.786846    0.907209    11.00000    0.03617    0.04952 =
         0.03729    0.01452    0.00269    0.00532
N3    3    0.362009    0.787604    0.818582    11.00000    0.03798    0.04612 =
         0.03687    0.01569    0.00353    0.00391
C10   1    0.399460    0.885808    0.763817    11.00000    0.03875    0.03722 =
         0.03969    0.01099    0.00686    0.00553
AFIX  13
H10   2    0.333446    0.936938    0.754519    11.00000   -1.20000
AFIX   0
C19   1    0.562990    0.883287    0.923391    11.00000    0.03903    0.04027 =
         0.03556    0.00691    0.00610    0.00601
C21   1    0.787514    1.010446    1.035509    11.00000    0.04342    0.04396 =
         0.03986    0.00848    0.00393    0.00527
AFIX  43
H21   2    0.775692    1.068180    0.993631    11.00000   -1.20000
AFIX   0
C18   1    0.534732    0.964935    0.846460    11.00000    0.04746    0.03884 =
         0.03788    0.00865    0.00334    0.00266
AFIX  23
H18B  2    0.604791    0.978581    0.813395    11.00000   -1.20000
H18A  2    0.526613    1.046297    0.881645    11.00000   -1.20000
AFIX   0
C20   1    0.686529    0.907736    1.010779    11.00000    0.04077    0.04738 =
         0.04236    0.01233    0.00313    0.00484
AFIX  43
H20   2    0.695923    0.848819    1.051736    11.00000   -1.20000
AFIX   0
C3    1   -0.186262    0.559412    0.496010    11.00000    0.03427    0.07236 =
         0.04465    0.00876    0.00147    0.01444
AFIX  43
H3    2   -0.226056    0.486320    0.511837    11.00000   -1.20000
AFIX   0
C4    1   -0.057274    0.639578    0.555171    11.00000    0.03600    0.05216 =
         0.04197    0.00784    0.00703    0.01334
C1    1   -0.167204    0.716687    0.403258    11.00000    0.05996    0.08164 =
         0.05284    0.01963    0.00080    0.02798
AFIX  43
H1    2   -0.192357    0.760544    0.351337    11.00000   -1.20000
AFIX   0
C2    1   -0.246653    0.608620    0.407186    11.00000    0.04391    0.08913 =
         0.05219    0.01143   -0.00121    0.02132
AFIX  43
H2    2   -0.331534    0.569865    0.357773    11.00000   -1.20000
AFIX   0
C8    1    0.084044    0.415191    0.840350    11.00000    0.04731    0.05285 =
         0.05817    0.01677    0.01889    0.00448
F1    5   -0.021641    0.320163    0.782337    11.00000    0.07408    0.06298 =
         0.09569    0.02879    0.01302   -0.01287
F3    5    0.188829    0.364900    0.862798    11.00000    0.06839    0.07739 =
         0.11977    0.05740    0.03239    0.02931
F2    5    0.063495    0.455351    0.931896    11.00000    0.13859    0.07860 =
         0.07941    0.03465    0.06854    0.02634
C24   1    1.010593    1.225563    1.053452    11.00000    0.05572    0.06163 =
         0.07237    0.02620    0.01739    0.00377
AFIX  33
H24C  2    0.922624    1.197148    1.000970    11.00000   -1.50000
H24B  2    1.077652    1.220181    1.018633    11.00000   -1.50000
H24A  2    1.024376    1.311842    1.090989    11.00000   -1.50000
AFIX   0
C13   1    0.307354    0.989306    0.574484    11.00000    0.09252    0.07735 =
         0.05960    0.03829    0.00498    0.01486
AFIX  33
H13A  2    0.304197    1.017012    0.645618    11.00000   -1.50000
H13C  2    0.217567    0.964180    0.524778    11.00000   -1.50000
H13B  2    0.360350    1.057415    0.556984    11.00000   -1.50000
HKLF 4
REM  ACFLPP76_0m in P-1
REM R1 =  0.0684 for   4777 Fo > 4sig(Fo)  and  0.0902 for all   6974 data
REM    361 parameters refined using      0 restraints
END
WGHT      0.1365      0.5335
REM Highest difference peak  1.242,  deepest hole -0.929,  1-sigma level  0.068
Q1    1   0.6540  0.5111  0.8457  11.00000  0.05    1.24
Q2    1   0.7229  0.4135  0.8244  11.00000  0.05    0.76
Q3    1   0.4432  0.3547  0.8453  11.00000  0.05    0.75
Q4    1  -0.2066  0.5216  0.4982  11.00000  0.05    0.38
Q5    1   0.5223  0.2612  0.8185  11.00000  0.05    0.37
Q6    1   0.9349  1.2695  1.0582  11.00000  0.05    0.37
Q7    1   0.6562  0.2687  0.8167  11.00000  0.05    0.36
Q8    1  -0.2134  0.5756  0.4541  11.00000  0.05    0.36
Q9    1   0.3813  1.0586  0.6324  11.00000  0.05    0.35
Q10   1   0.9933  1.1675  0.9808  11.00000  0.05    0.31
Q11   1   0.2217  0.9647  0.5994  11.00000  0.05    0.31
Q12   1   0.7109  0.2818  0.8376  11.00000  0.05    0.29
Q13   1   1.1059  1.2972  1.0760  11.00000  0.05    0.28
Q14   1   0.3982  0.8644  0.6011  11.00000  0.05    0.27
Q15   1  -0.1396  0.6024  0.5327  11.00000  0.05    0.26
Q16   1  -0.2151  0.6975  0.4347  11.00000  0.05    0.25
Q17   1   0.0533  0.3034  0.7714  11.00000  0.05    0.25
Q18   1   0.4447  0.6822  0.5153  11.00000  0.05    0.25
Q19   1   0.4511  0.7056  0.6092  11.00000  0.05    0.24
Q20   1   0.7304  0.9335  1.0066  11.00000  0.05    0.24
;
