# Supplementary material for: 2-[5-(2-Methyl­phen­yl)-3-(2-methyl­styryl)-4,5-di­hydro-1H-pyrazol-1-yl]-6-(thio­phen-2-yl)-4-(tri­fluoro­meth­yl)pyrimidine chloro­form monosolvate
Source: Acta Crystallogr Sect E Struct Rep Online. 2014 Jun 18;70(Pt 7):o789–90. doi: 10.1107/S160053681401321X (PMC4120551; doi:10.1107/S160053681401321X)
Supplement: Supplementary file 2 [file e-70-0o789-Isup2.hkl]

#
# h,k,l, Fc-squared, Fo-squared, sigma(Fo-squared) and status flag
#
data_I
_shelx_title ' ACFLPP76_0m in P-1'
_shelx_refln_list_code          4
_shelx_F_calc_maximum      242.48
_exptl_crystal_F_000       640.00
_reflns_d_resolution_high  0.7571
 
loop_
 _symmetry_equiv_pos_as_xyz
 'x, y, z'
 '-x, -y, -z'
 
_cell_length_a    10.6606
_cell_length_b    11.0902
_cell_length_c    13.4230
_cell_angle_alpha 100.518
_cell_angle_beta  105.863
_cell_angle_gamma 100.848
 
_shelx_F_squared_multiplier     1.000
 
loop_
 _refln_index_h
 _refln_index_k
 _refln_index_l
 _refln_F_squared_calc
 _refln_F_squared_meas
 _refln_F_squared_sigma
 _refln_observed_status
   2   0   0    11523.30    10785.20    101.11 o
   3   0   0       85.06      100.07      0.97 o
   4   0   0     2092.04     1975.91     15.38 o
   5   0   0     1670.16     1817.39     14.20 o
   6   0   0       13.40       13.89      0.51 o
   7   0   0      332.16      312.61      3.05 o
   8   0   0       37.46       41.58      1.00 o
   9   0   0        1.83        3.85      0.77 o
  10   0   0        8.65       12.43      1.00 o
  11   0   0       29.71       39.17      1.41 o
  12   0   0        1.09       -0.45      1.27 o
  13   0   0       14.78       11.39      1.63 o
 -13   1   0        7.87        7.40      1.56 o
 -12   1   0       14.97       18.40      1.40 o
 -11   1   0       59.31       63.04      1.87 o
 -10   1   0       63.90       84.61      1.64 o
  -9   1   0       26.92       43.52      1.12 o
  -8   1   0        9.08        6.62      0.63 o
  -7   1   0      523.48      518.20      4.40 o
  -6   1   0      171.53      129.34      1.39 o
  -5   1   0       57.14       70.44      0.90 o
  -4   1   0     1520.83     1430.24     11.75 o
  -3   1   0     1249.67      960.10      7.95 o
  -2   1   0     4324.77     5392.10     44.01 o
  -1   1   0     2641.87     2204.34     71.06 o
   1   1   0       64.86       70.61      1.52 o
   2   1   0     4699.69     4634.29     34.43 o
   3   1   0        4.75       12.57      0.47 o
   4   1   0      212.70      248.15      2.17 o
   5   1   0      175.46      146.97      1.56 o
   6   1   0       72.66       78.45      1.14 o
   7   1   0      598.00      567.31      4.63 o
   8   1   0       50.06       42.35      1.02 o
   9   1   0       24.23       24.64      0.97 o
  10   1   0      111.53      113.96      2.00 o
  11   1   0        0.88        0.44      1.10 o
  12   1   0       45.54       44.44      1.71 o
 -13   2   0        0.20        0.86      1.51 o
 -12   2   0        2.32        0.27      1.24 o
 -11   2   0        0.23        0.34      1.05 o
 -10   2   0      360.65      348.71      4.52 o
  -9   2   0      150.52      179.15      2.35 o
  -8   2   0       19.82       19.13      0.79 o
  -7   2   0      524.02      496.17      4.52 o
  -6   2   0     2172.91     2292.16     20.06 o
  -5   2   0       50.80       52.33      1.32 o
  -4   2   0      197.24      137.14      1.79 o
  -3   2   0     1073.79      840.66      6.35 o
  -2   2   0      417.14      600.66      4.26 o
  -1   2   0     1732.68     1786.57     11.51 o
   0   2   0     1267.68      995.48     14.48 o
   1   2   0      938.76     1146.77      8.04 o
   2   2   0     2705.07     3188.69     20.31 o
   3   2   0     1162.57     1493.55     11.26 o
   4   2   0     2172.19     2209.30     17.37 o
   5   2   0      880.87      892.64      7.28 o
   6   2   0       58.86       54.25      1.01 o
   7   2   0     1128.94     1065.80      9.29 o
   8   2   0      499.76      539.13      5.39 o
   9   2   0      164.90      162.25      2.28 o
  10   2   0        1.05       -0.02      1.01 o
  11   2   0       22.68       21.16      1.38 o
  12   2   0        0.19       -0.49      1.43 o
 -13   3   0        0.01        0.21      1.51 o
 -12   3   0       36.86       41.06      1.65 o
 -11   3   0       41.89       39.02      1.60 o
 -10   3   0      358.85      371.60      4.13 o
  -9   3   0      170.84      155.09      2.21 o
  -8   3   0      383.06      454.33      4.35 o
  -7   3   0        1.46        0.64      0.65 o
  -6   3   0      370.64      417.85      4.36 o
  -5   3   0      909.54      984.99      8.88 o
  -4   3   0     2266.36     2159.32     15.53 o
  -3   3   0      528.03      607.04      4.41 o
  -2   3   0     1088.65      993.82      5.98 o
  -1   3   0     2631.66     2850.50     16.24 o
   0   3   0     1308.73     1354.35      7.80 o
   1   3   0       58.89       73.52      0.95 o
   2   3   0     1320.32     1098.04      7.74 o
   3   3   0      331.05      615.51      4.67 o
   4   3   0     1861.55     2299.47     18.22 o
   5   3   0      117.00      130.56      2.25 o
   6   3   0       59.11       47.16      1.05 o
   7   3   0      289.25      301.71      4.12 o
   8   3   0       12.76        8.68      0.94 o
   9   3   0       46.55       49.36      1.53 o
  10   3   0       16.21       13.51      1.09 o
  11   3   0        2.81        3.12      1.29 o
  12   3   0        4.82        3.37      1.53 o
 -13   4   0        1.50        0.44      1.62 o
 -12   4   0        3.87        4.44      1.42 o
 -11   4   0       60.71       61.49      1.73 o
 -10   4   0        3.21        0.34      1.01 o
  -9   4   0      144.65      143.19      2.44 o
  -8   4   0      144.40      130.66      2.10 o
  -7   4   0      133.83       81.09      1.44 o
  -6   4   0       91.10       97.63      1.86 o
  -5   4   0      496.70      521.38      4.12 o
  -4   4   0       55.71       71.86      1.01 o
  -3   4   0       23.94       32.32      0.86 o
  -2   4   0      931.29      733.69      4.32 o
  -1   4   0      444.97      440.57      3.05 o
   0   4   0     1489.34     1463.80      8.73 o
   1   4   0      402.66      450.30      3.46 o
   2   4   0     6125.53     6116.88     43.62 o
   3   4   0       91.37      112.44      1.32 o
   4   4   0      962.42      841.09      6.98 o
   5   4   0       23.19       11.53      0.95 o
   6   4   0      128.03      132.65      1.92 o
   7   4   0       15.95       14.96      0.98 o
   8   4   0       37.06       32.20      1.24 o
   9   4   0      173.69      172.88      2.70 o
  10   4   0        0.03        1.01      1.24 o
  11   4   0       64.46       69.11      1.98 o
 -13   5   0        0.12        0.52      1.73 o
 -12   5   0        0.10        2.21      1.49 o
 -11   5   0        0.40        1.29      1.29 o
 -10   5   0        7.95       16.15      1.32 o
  -9   5   0        3.39        0.57      1.02 o
  -8   5   0      175.45      209.33      2.49 o
  -7   5   0      451.17      422.69      3.79 o
  -6   5   0        2.71        1.27      0.63 o
  -5   5   0      977.33      996.53      7.57 o
  -3   5   0     1890.04     1638.61     10.83 o
  -2   5   0     1543.47     1609.29      9.98 o
  -1   5   0     1804.44     1825.44     11.27 o
   0   5   0       64.96       92.75      1.18 o
   1   5   0       74.31       90.78      1.18 o
   2   5   0      280.65      280.96      2.72 o
   3   5   0      101.08       97.38      1.65 o
   4   5   0       39.45       61.94      1.37 o
   5   5   0      128.15       99.88      1.67 o
   6   5   0      118.26      117.73      2.03 o
   7   5   0      298.68      274.03      3.42 o
   8   5   0       79.13       63.83      1.80 o
   9   5   0        0.70       -0.49      1.35 o
  10   5   0        2.97        2.89      1.58 o
  11   5   0        3.32        1.21      1.71 o
 -13   6   0        0.03        0.49      1.88 o
 -12   6   0       30.45       34.19      1.90 o
 -11   6   0        0.28        0.15      1.47 o
 -10   6   0        0.15       -0.31      1.29 o
  -9   6   0        3.73       -0.11      1.14 o
  -8   6   0       47.76       51.12      1.41 o
  -7   6   0       33.28       35.30      1.08 o
  -6   6   0        6.94        6.44      0.76 o
  -5   6   0      203.84      160.14      1.93 o
  -4   6   0       81.22       67.98      1.09 o
  -3   6   0      239.03      173.33      1.76 o
  -2   6   0      265.44      237.88      1.96 o
  -1   6   0       19.93       16.72      1.08 o
   0   6   0       24.74       23.26      0.82 o
   1   6   0      149.28      167.75      1.80 o
   2   6   0      312.96      275.45      2.55 o
   3   6   0      256.45      298.42      2.82 o
   4   6   0      113.38       98.28      1.45 o
   5   6   0        1.76        1.03      1.01 o
   6   6   0       36.96       34.46      1.42 o
   7   6   0        0.02       -1.23      1.23 o
   8   6   0        0.00        0.07      1.37 o
   9   6   0       71.34       63.62      2.18 o
  10   6   0        7.56        6.92      1.89 o
 -13   7   0        0.07       -1.04      2.76 o
 -12   7   0       12.61       16.39      1.90 o
 -11   7   0        0.18       -0.47      1.69 o
 -10   7   0       42.24       44.40      1.90 o
  -9   7   0        0.16       -0.04      1.26 o
  -8   7   0       54.04       61.87      1.66 o
  -7   7   0        0.02        0.11      0.93 o
  -6   7   0        0.16       -0.04      0.79 o
  -5   7   0       86.49       87.16      2.18 o
  -4   7   0      171.60      143.28      1.72 o
  -3   7   0       86.35      102.94      1.77 o
  -2   7   0      239.61      269.11      2.17 o
  -1   7   0      281.90      200.93      2.76 o
   0   7   0       21.72       29.97      1.12 o
   1   7   0        0.14        0.77      0.72 o
   2   7   0        3.88        3.71      0.79 o
   3   7   0      251.30      286.37      2.89 o
   4   7   0       16.40       15.18      1.07 o
   5   7   0       20.21       14.74      1.39 o
   6   7   0       45.55       47.95      1.82 o
   7   7   0        6.47        6.73      1.55 o
   8   7   0        0.82        0.80      1.63 o
   9   7   0        5.67        6.50      1.92 o
 -12   8   0        1.70        3.14      2.82 o
 -11   8   0        1.13        1.18      2.49 o
 -10   8   0       10.18        9.51      1.73 o
  -9   8   0       84.57       85.73      2.83 o
  -8   8   0       44.07       47.60      1.62 o
  -7   8   0        0.16       -0.22      1.07 o
  -6   8   0       85.83       87.22      1.64 o
  -5   8   0      192.91      200.50      2.25 o
  -4   8   0       77.24       67.78      1.95 o
  -3   8   0       73.84       85.34      1.70 o
  -1   8   0       48.46       77.20      1.77 o
   0   8   0      273.52      320.10      3.59 o
   1   8   0       81.58       88.06      1.55 o
   2   8   0       67.26       59.24      1.40 o
   3   8   0        4.53        3.80      0.99 o
   4   8   0        3.26        2.23      1.19 o
   5   8   0       66.54       65.08      2.17 o
   6   8   0        4.74        6.72      1.67 o
   7   8   0        4.60        2.01      1.78 o
   8   8   0        1.32        2.27      3.44 o
 -12   9   0        3.40        0.69      3.06 o
 -11   9   0        1.10        2.08      2.71 o
 -10   9   0       17.86       11.95      2.68 o
  -9   9   0       21.17       25.08      2.73 o
  -8   9   0        9.62        9.73      2.23 o
  -7   9   0       26.06       42.14      2.16 o
  -6   9   0      111.49       90.86      2.33 o
  -5   9   0      215.09      243.99      3.28 o
  -4   9   0       23.13       24.84      1.39 o
  -3   9   0      509.00      460.91      6.62 o
  -2   9   0        0.01        0.61      1.15 o
  -1   9   0      114.93      117.00      2.45 o
   0   9   0       13.05        4.19      1.31 o
   1   9   0        0.04       -0.78      1.29 o
   2   9   0       67.69       78.91      2.76 o
   3   9   0       43.37       41.29      2.66 o
   4   9   0       77.04       71.81      3.97 o
   5   9   0       17.57       20.08      3.29 o
   6   9   0        8.39        7.35      3.37 o
   7   9   0       25.38       26.99      4.87 o
   8   9   0        1.06        2.14      4.03 o
 -11  10   0        0.14       -2.21      3.03 o
 -10  10   0        3.14        3.60      2.85 o
  -9  10   0       13.84       12.12      2.85 o
  -8  10   0       33.84       36.73      3.11 o
  -7  10   0        0.02        0.27      2.32 o
  -6  10   0        0.61       -0.67      1.75 o
  -5  10   0        5.68        4.54      1.49 o
  -4  10   0        8.26       14.81      1.59 o
  -3  10   0        2.02        0.30      1.53 o
  -2  10   0       29.68       33.88      1.96 o
  -1  10   0      112.83      109.74      3.27 o
   0  10   0       10.04        8.78      2.05 o
   1  10   0        2.53       -1.34      1.95 o
   2  10   0      225.48      287.24      8.13 o
   3  10   0       22.05       17.70      3.24 o
   4  10   0       11.79       14.11      2.45 o
   5  10   0       12.85        7.90      3.84 o
   6  10   0        0.52        4.15      3.82 o
   7  10   0        6.31        1.68      4.09 o
 -11  11   0       28.02       26.35      3.76 o
 -10  11   0        7.45        6.67      3.30 o
  -9  11   0       45.65       42.52      5.68 o
  -8  11   0       67.19       83.65      4.12 o
  -7  11   0        3.29        1.31      2.58 o
  -6  11   0       32.27       29.21      2.25 o
  -5  11   0        5.31        0.64      1.65 o
  -4  11   0       87.51       83.65      3.72 o
  -3  11   0       40.29       49.01      2.41 o
  -2  11   0      105.10      107.68      4.56 o
  -1  11   0      155.55      183.28      4.59 o
   0  11   0        1.41        0.94      2.22 o
   1  11   0        0.02        3.18      3.28 o
   2  11   0        0.92        0.46      3.42 o
   3  11   0       27.53       23.83      4.06 o
   4  11   0        9.03        5.05      3.85 o
   5  11   0        2.09       -0.72      3.95 o
 -10  12   0        4.95        3.98      3.52 o
  -9  12   0        0.16        1.22      3.34 o
  -8  12   0        6.73        5.16      3.26 o
  -7  12   0        3.87        2.73      2.99 o
  -6  12   0        0.01        0.09      2.16 o
  -5  12   0        3.06        2.16      2.16 o
  -4  12   0        0.90        0.19      2.43 o
  -3  12   0        1.74        1.34      2.44 o
  -2  12   0        0.13        1.93      2.56 o
  -1  12   0       31.12       28.57      3.28 o
   0  12   0       46.43       41.86      3.19 o
   1  12   0        0.25       -1.14      3.92 o
   2  12   0       26.74       23.63      4.40 o
   3  12   0        3.04        0.59      4.18 o
   4  12   0        0.56        1.91      4.29 o
  -8  13   0       10.99        5.24      3.73 o
  -7  13   0        2.03        3.55      4.09 o
  -6  13   0        0.10        0.41      3.81 o
  -5  13   0        8.31       13.53      3.19 o
  -4  13   0       28.87       24.35      3.22 o
  -3  13   0       38.55       49.55      3.63 o
  -2  13   0       14.62       22.81      3.22 o
  -1  13   0       35.73       47.06      6.50 o
   0  13   0        3.25        2.60      4.32 o
   1  13   0       20.77       27.18      6.75 o
   2  13   0        0.00       -1.22      4.59 o
  -6  14   0       13.66       14.06      4.96 o
  -5  14   0        5.55        3.88      3.91 o
  -4  14   0        5.54        3.15      3.30 o
  -3  14   0        0.17        0.03      3.29 o
  -2  14   0        0.38        0.64      3.44 o
  -1  14   0        5.49       -2.52      5.08 o
   0 -14   1        2.37       -0.78      4.96 o
   1 -14   1        1.15       -1.45      5.01 o
   2 -14   1        3.00        3.30      3.47 o
   3 -14   1        0.00        0.93      3.34 o
   4 -14   1        6.02        6.59      3.29 o
   5 -14   1        4.09        8.70      4.50 o
   6 -14   1        1.72        2.94      4.54 o
  -2 -13   1        1.49        0.43      4.49 o
  -1 -13   1       11.03        9.39      4.53 o
   0 -13   1        0.09       -2.27      5.22 o
   1 -13   1        5.46        4.53      2.90 o
   2 -13   1       37.50       60.57      4.23 o
   3 -13   1       34.42       32.21      3.29 o
   4 -13   1        3.20        2.63      2.89 o
   5 -13   1        6.87        5.30      3.40 o
   6 -13   1        7.31        8.83      4.12 o
   7 -13   1        0.38       -0.49      3.96 o
   8 -13   1        2.04       -0.32      4.18 o
  -4 -12   1        0.06       -2.18      4.26 o
  -3 -12   1        0.38       -3.88      3.88 o
  -2 -12   1        0.05       -2.15      3.71 o
  -1 -12   1        7.57        5.82      4.61 o
   0 -12   1       76.41       85.43      4.47 o
   1 -12   1        0.99       -0.94      2.52 o
   2 -12   1      137.53      137.48      4.29 o
   3 -12   1        0.04       -2.31      2.31 o
   4 -12   1       16.04       17.51      2.31 o
   5 -12   1        0.78        4.09      2.13 o
   6 -12   1        6.86        4.62      3.81 o
   7 -12   1        1.85       -0.07      2.89 o
   8 -12   1       10.53        5.36      3.07 o
   9 -12   1       33.61       33.76      3.76 o
  -6 -11   1        4.81        3.32      4.29 o
  -5 -11   1        0.09       -0.81      3.63 o
  -4 -11   1        8.64        2.40      3.56 o
  -3 -11   1        6.19       10.92      3.62 o
  -2 -11   1        4.98        8.19      3.63 o
  -1 -11   1        5.94        9.13      2.40 o
   0 -11   1      113.55      131.51      5.12 o
   1 -11   1       21.97       31.77      4.01 o
   2 -11   1       12.96       12.20      1.90 o
   3 -11   1       23.73       24.01      2.06 o
   4 -11   1        8.89        7.55      1.85 o
   5 -11   1       66.70       70.66      2.54 o
   6 -11   1        1.90        2.67      2.43 o
   7 -11   1      134.49      146.81      4.88 o
   8 -11   1       68.25       58.53      3.69 o
   9 -11   1       23.26       38.62      3.53 o
  10 -11   1        9.91        2.48      3.21 o
  -7 -10   1        4.20        4.43      4.04 o
  -6 -10   1        0.38       -1.45      3.62 o
  -5 -10   1       24.48       24.42      9.06 o
  -4 -10   1        0.72        1.63      2.36 o
  -3 -10   1       18.64       22.39      5.34 o
  -2 -10   1       14.80       18.61      2.47 o
  -1 -10   1      149.32      141.14      3.73 o
   0 -10   1        0.35        1.56      1.85 o
   1 -10   1       86.79      108.07      2.73 o
   2 -10   1       13.84        9.61      1.60 o
   3 -10   1       35.72       41.57      1.99 o
   4 -10   1       25.84       27.22      1.83 o
   5 -10   1        8.60        2.53      1.42 o
   6 -10   1        0.01        1.69      1.79 o
   7 -10   1       86.41       93.52      7.34 o
   8 -10   1       18.48       12.48      2.59 o
   9 -10   1       43.85       35.01      3.31 o
  10 -10   1        0.29        0.00      2.83 o
  11 -10   1        1.42        1.10      3.12 o
  -8  -9   1        1.20       -0.03      3.72 o
  -7  -9   1       13.39       10.97      3.65 o
  -6  -9   1        0.02       -0.99      3.29 o
  -5  -9   1       25.72       26.88      2.29 o
  -4  -9   1       32.57       25.20      2.39 o
  -3  -9   1       19.28       31.33      2.18 o
  -2  -9   1      476.31      504.31      7.98 o
  -1  -9   1        1.11        0.75      1.27 o
   0  -9   1       62.11       52.48      1.77 o
   1  -9   1        9.17        0.84      1.20 o
   3  -9   1       41.21       52.79      1.89 o
   4  -9   1       30.53       32.39      1.40 o
   5  -9   1       87.62       77.23      1.74 o
   6  -9   1        6.19        6.30      1.25 o
   7  -9   1        3.44        1.51      1.58 o
   8  -9   1        1.39        0.69      2.08 o
   9  -9   1       12.03        6.99      2.44 o
  10  -9   1        5.02        1.75      2.56 o
  11  -9   1       12.34       11.11      2.93 o
  12  -9   1        0.24        0.43      3.11 o
  -9  -8   1       21.74       19.84      7.39 o
  -8  -8   1        4.39        5.72      3.46 o
  -7  -8   1       23.51       31.10      4.11 o
  -6  -8   1        5.86        5.59      1.60 o
  -5  -8   1        0.50        1.20      1.17 o
  -4  -8   1       16.45       14.99      1.34 o
  -3  -8   1      570.46      607.03      5.25 o
  -2  -8   1      254.97      253.97      3.43 o
  -1  -8   1       27.92       23.45      1.06 o
   0  -8   1      125.48      132.08      2.16 o
   1  -8   1       32.60       49.85      1.70 o
   2  -8   1      440.07      387.24      4.13 o
   3  -8   1      291.09      317.89      2.94 o
   4  -8   1        1.08        3.11      0.79 o
   5  -8   1       90.81      125.87      1.71 o
   6  -8   1        0.00       -0.30      0.92 o
   7  -8   1       49.74       42.11      1.60 o
   8  -8   1        0.22       -0.15      1.22 o
   9  -8   1       25.25       29.26      1.64 o
  10  -8   1        7.36        8.00      1.69 o
  11  -8   1        6.20        2.93      1.83 o
  12  -8   1        6.23        4.99      2.95 o
 -10  -7   1        0.19       -0.75      3.65 o
  -9  -7   1       25.90       20.74      2.08 o
  -8  -7   1       16.02       12.89      1.76 o
  -7  -7   1       48.94       34.72      1.78 o
  -6  -7   1       52.83       49.86      1.90 o
  -5  -7   1       51.10       56.40      2.12 o
  -4  -7   1      124.54      104.23      1.93 o
  -3  -7   1       84.41      100.86      1.83 o
  -2  -7   1      269.83      242.87      2.54 o
  -1  -7   1       25.46       18.70      1.13 o
   0  -7   1        1.20        0.28      0.67 o
   1  -7   1      152.94      199.06      2.20 o
   2  -7   1       83.38       68.51      1.23 o
   3  -7   1      101.65       97.19      1.35 o
   4  -7   1       64.08       66.96      1.23 o
   5  -7   1      161.23      123.71      2.11 o
   6  -7   1      164.50      158.32      2.01 o
   7  -7   1        0.39        1.01      0.90 o
   8  -7   1       92.84       82.22      1.97 o
   9  -7   1      179.28      179.56      3.04 o
  10  -7   1        0.00        0.26      1.40 o
  11  -7   1       28.18       30.03      1.84 o
  12  -7   1       13.25        8.72      1.80 o
 -10  -6   1        3.64        0.32      1.77 o
  -9  -6   1      113.16      109.08      2.59 o
  -8  -6   1       10.05        4.98      1.42 o
  -7  -6   1       20.36       24.71      1.47 o
  -6  -6   1       22.91       22.61      1.44 o
  -5  -6   1      696.28      584.65      5.67 o
  -4  -6   1      146.00      160.52      2.72 o
  -3  -6   1     1425.05     1462.68     11.00 o
  -2  -6   1       83.98      102.80      1.38 o
  -1  -6   1     1535.17     1528.95     11.44 o
   0  -6   1        0.46       -0.53      0.53 o
   1  -6   1      101.72      124.21      1.47 o
   2  -6   1     1097.99     1069.33      7.58 o
   3  -6   1     1278.52     1376.65      9.25 o
   4  -6   1      331.13      317.56      2.73 o
   5  -6   1      940.76      922.19      6.85 o
   6  -6   1      165.33      187.17      2.11 o
   7  -6   1       11.17       14.76      0.93 o
   8  -6   1        2.43        2.75      1.06 o
   9  -6   1       30.73       28.52      1.42 o
  10  -6   1       19.44       20.15      1.48 o
  11  -6   1       61.65       69.19      2.00 o
  12  -6   1       17.91       21.85      2.30 o
  13  -6   1        1.32        1.28      1.84 o
 -11  -5   1       67.94       71.97      2.34 o
 -10  -5   1       33.20       35.76      1.92 o
  -9  -5   1        7.75        7.43      1.41 o
  -8  -5   1      212.96      175.34      2.92 o
  -7  -5   1      159.34      135.21      2.41 o
  -6  -5   1      258.28      275.47      4.29 o
  -5  -5   1      258.87      193.71      2.97 o
  -4  -5   1       44.99       43.66      1.02 o
  -3  -5   1      577.57      501.12      4.29 o
  -2  -5   1        1.71       19.75      0.88 o
  -1  -5   1       87.66       96.85      1.22 o
   0  -5   1       14.73       11.42      0.85 o
   1  -5   1       20.54       19.18      0.72 o
   2  -5   1     1069.24     1117.02      7.51 o
   3  -5   1      908.91     1066.72      7.21 o
   4  -5   1      260.92      328.90      2.73 o
   5  -5   1      594.24      594.00      4.72 o
   6  -5   1      121.37      149.93      2.23 o
   7  -5   1      343.12      300.23      3.04 o
   8  -5   1       50.33       37.58      1.27 o
   9  -5   1       36.83       26.95      1.29 o
  10  -5   1        4.65        3.64      1.11 o
  11  -5   1       22.77       21.44      1.45 o
  12  -5   1        4.90        5.45      1.48 o
  13  -5   1        3.69        1.88      1.72 o
 -11  -4   1        0.10        0.91      1.42 o
 -10  -4   1       15.37       14.44      1.32 o
  -9  -4   1      160.24      153.03      3.68 o
  -8  -4   1       27.23       27.22      1.23 o
  -7  -4   1     1412.10     1365.13     11.95 o
  -6  -4   1       35.60       45.27      1.13 o
  -5  -4   1      280.09      321.75      3.09 o
  -4  -4   1       18.75       13.23      0.63 o
  -3  -4   1      768.58      786.17      6.27 o
  -2  -4   1       21.72       70.83      1.13 o
  -1  -4   1      363.85      294.94      2.41 o
   0  -4   1     1571.45     1511.49      9.58 o
   1  -4   1      181.40      170.21      1.99 o
   2  -4   1       16.67        5.63      0.36 o
   3  -4   1      639.11      721.94      4.91 o
   4  -4   1     1284.78     1302.44      9.55 o
   5  -4   1      639.55      695.41      5.29 o
   6  -4   1     2138.61     2270.06     19.07 o
   7  -4   1       87.83      107.48      2.33 o
   8  -4   1       63.32       51.82      1.26 o
   9  -4   1       14.55        8.80      0.94 o
  10  -4   1       80.25       76.78      1.68 o
  11  -4   1       32.45       32.99      1.45 o
  12  -4   1       23.80       24.90      1.57 o
  13  -4   1        3.36        3.35      1.66 o
 -12  -3   1        0.27        1.01      1.52 o
 -11  -3   1       17.26       16.37      1.42 o
 -10  -3   1        0.34       -0.12      1.14 o
  -9  -3   1        5.72        6.07      1.01 o
  -8  -3   1       38.37       37.12      1.23 o
  -7  -3   1        5.86       15.98      0.95 o
  -6  -3   1      206.70      217.65      3.12 o
  -5  -3   1     1239.18     1158.58      8.30 o
  -4  -3   1       14.93        2.75      0.44 o
  -2  -3   1     1422.64     1321.28      9.66 o
  -1  -3   1     1307.48     1402.01      8.57 o
   0  -3   1      190.75      141.86      1.23 o
   1  -3   1       74.24      112.31      0.83 o
   2  -3   1        9.46        7.49      0.31 o
   3  -3   1      109.73       73.98      0.83 o
   4  -3   1        7.42       16.15      0.48 o
   5  -3   1      747.44      773.42      7.09 o
   6  -3   1       27.65       34.04      1.04 o
   7  -3   1     1268.72     1282.39     11.56 o
   8  -3   1       13.55       17.74      0.83 o
   9  -3   1      142.20      153.18      2.13 o
  10  -3   1      195.00      207.04      2.73 o
  11  -3   1        4.36        3.29      1.23 o
  12  -3   1        7.68        4.82      1.29 o
  13  -3   1        0.19        0.16      1.52 o
 -12  -2   1        4.01        2.77      1.47 o
 -11  -2   1        8.61        6.82      1.28 o
 -10  -2   1        0.62        1.43      1.04 o
  -9  -2   1        8.79        6.27      0.90 o
  -8  -2   1      110.50      122.32      1.81 o
  -7  -2   1      587.58      680.13      6.19 o
  -6  -2   1      186.54      244.56      2.90 o
  -5  -2   1      401.84      317.83      2.88 o
  -4  -2   1     5329.66     5638.63     41.84 o
  -3  -2   1      968.88      958.69      6.79 o
  -2  -2   1     1284.94     1142.74      7.69 o
  -1  -2   1     1130.26     1187.99      7.20 o
   0  -2   1    20109.52    19773.16    197.76 o
   1  -2   1      930.38      732.31      4.05 o
   2  -2   1     3830.17     3893.71     25.50 o
   3  -2   1     2414.61     2251.18     17.41 o
   4  -2   1     3260.14     2900.31     20.41 o
   5  -2   1      324.78      347.55      2.91 o
   6  -2   1       52.02       59.79      0.92 o
   7  -2   1       78.33       68.86      1.21 o
   8  -2   1      148.33      130.12      1.75 o
   9  -2   1      152.83      137.65      1.93 o
  10  -2   1       79.10       71.44      1.90 o
  11  -2   1       41.89       57.23      1.51 o
  12  -2   1       19.12       12.80      1.32 o
  13  -2   1        1.96        3.49      1.50 o
 -13  -1   1       27.07       37.56      2.13 o
 -12  -1   1        7.61        6.43      1.40 o
 -11  -1   1       26.99       31.74      1.43 o
 -10  -1   1        8.34        2.94      0.98 o
  -9  -1   1      167.17      177.67      2.77 o
  -8  -1   1       90.42       92.11      1.53 o
  -7  -1   1      105.63      109.45      1.52 o
  -6  -1   1      960.57     1032.90      8.44 o
  -5  -1   1       84.68      171.21      1.70 o
  -4  -1   1      353.12      384.72      3.30 o
  -3  -1   1     5892.60     6376.08     45.01 o
  -2  -1   1    11364.62    12368.19     81.51 o
  -1  -1   1     1576.86     1433.44     11.21 o
   1  -1   1       25.70       28.55      1.29 o
   2  -1   1     6233.08     6607.08     61.18 o
   3  -1   1      116.76       49.47      0.66 o
   4  -1   1       45.70       21.25      0.72 o
   5  -1   1       29.14       33.44      0.75 o
   6  -1   1      182.26      179.77      2.11 o
   7  -1   1      550.12      573.91      5.04 o
   8  -1   1       89.84       93.06      1.40 o
   9  -1   1      135.87      147.83      1.99 o
  10  -1   1       26.85       23.01      1.04 o
  11  -1   1       78.63       85.87      1.72 o
  12  -1   1        0.96        0.68      1.21 o
  13  -1   1        0.92        1.49      1.60 o
 -13   0   1        0.05        0.38      1.59 o
 -12   0   1        4.36        5.74      1.35 o
 -11   0   1       48.23       53.77      2.45 o
 -10   0   1        0.21        1.35      0.89 o
  -9   0   1      160.70      170.27      2.20 o
  -8   0   1       70.43       62.43      1.24 o
  -7   0   1       39.67       51.07      0.99 o
  -6   0   1     1498.03     1513.70     13.49 o
  -5   0   1      246.08      300.75      2.78 o
  -4   0   1      457.16      597.74      4.87 o
  -3   0   1      996.96      832.04      6.26 o
  -2   0   1      294.61      388.13      2.65 o
   2   0   1       35.07       85.50      3.64 o
   3   0   1      155.63      302.17     13.58 o
   4   0   1      592.38      725.58      9.68 o
   5   0   1       90.19       72.97      2.46 o
   6   0   1      399.10      317.71      2.88 o
   7   0   1        0.24       -0.27      0.43 o
   8   0   1      849.39      841.56      7.77 o
   9   0   1       35.95       34.27      1.01 o
  10   0   1        3.04        2.04      0.86 o
  11   0   1        0.09        0.80      1.03 o
  12   0   1       15.17       15.18      1.36 o
 -13   1   1        2.56        6.06      1.57 o
 -12   1   1        1.22        1.46      1.28 o
 -11   1   1       26.64       22.13      1.31 o
 -10   1   1       82.60       94.77      1.79 o
  -9   1   1       45.47       40.24      1.15 o
  -8   1   1      979.87      985.76      8.58 o
  -7   1   1      410.03      377.20      4.21 o
  -6   1   1       26.80       34.82      0.83 o
  -5   1   1      214.82      155.48      2.33 o
  -4   1   1       49.92       46.63      0.73 o
  -3   1   1      692.76      672.31      5.68 o
  -2   1   1     1104.81     1383.04      9.54 o
   0   1   1     1132.82     1143.93      9.09 o
   1   1   1      367.29      437.83      3.15 o
   2   1   1     1348.03     1147.08     10.69 o
   3   1   1     1129.02     1354.86     15.29 o
   4   1   1     3774.85     4371.87     43.83 o
   5   1   1       36.71       44.61      0.99 o
   6   1   1       64.73      122.24      1.50 o
   7   1   1       26.80       35.51      0.85 o
   8   1   1       53.47       46.09      0.98 o
   9   1   1       13.41       18.35      1.07 o
  10   1   1       23.09       25.83      1.15 o
  11   1   1       52.87       51.97      1.52 o
  12   1   1        3.77        2.61      1.32 o
 -13   2   1        0.31        0.68      1.51 o
 -12   2   1        1.99        1.63      1.30 o
 -11   2   1      360.72      358.98      4.20 o
 -10   2   1        0.07        1.11      0.93 o
  -9   2   1      150.81      140.13      2.09 o
  -8   2   1       77.14       78.66      1.86 o
  -7   2   1      309.95      324.47      3.59 o
  -6   2   1      105.60      117.18      1.55 o
  -5   2   1       78.91       54.94      0.84 o
  -4   2   1     2471.25     2373.12     19.49 o
  -3   2   1       13.09       22.28      0.48 o
  -2   2   1     1303.12     1778.15     10.72 o
  -1   2   1     5024.12     5814.07     35.83 o
   0   2   1      525.36      630.07      3.45 o
   1   2   1     1128.97     1391.95      8.95 o
   2   2   1    11530.16    11079.20     75.23 o
   3   2   1      661.61      589.09      4.39 o
   4   2   1     2813.69     2527.55     19.81 o
   5   2   1       94.78       88.93      1.51 o
   6   2   1       84.50       81.63      1.15 o
   7   2   1      409.82      383.15      4.02 o
   8   2   1        0.02        0.56      0.73 o
   9   2   1        1.13        0.28      0.85 o
  10   2   1        5.32        7.05      1.07 o
  11   2   1        2.18        0.64      1.18 o
  12   2   1        2.81        3.05      1.46 o
 -13   3   1        0.11        0.30      1.57 o
 -12   3   1       59.58       58.59      1.84 o
 -11   3   1      247.51      256.47      3.68 o
 -10   3   1       18.87       29.41      1.38 o
  -9   3   1       16.55       22.51      1.47 o
  -8   3   1      421.44      392.54      4.74 o
  -7   3   1       67.62       72.03      1.44 o
  -6   3   1       11.55        5.30      0.57 o
  -5   3   1      132.21       93.98      1.22 o
  -4   3   1     2985.76     2861.40     20.47 o
  -3   3   1     1277.11     1207.24      8.50 o
  -2   3   1     8120.10     8028.32     45.35 o
  -1   3   1      268.55      128.19      1.64 o
   0   3   1     1044.54      959.14      5.94 o
   1   3   1     1006.52     1025.58      6.53 o
   2   3   1      574.03      507.92      3.61 o
   4   3   1     1665.52     1831.17     13.89 o
   5   3   1        3.51        4.16      0.55 o
   6   3   1       37.82       57.21      1.06 o
   7   3   1      215.75      227.70      2.32 o
   8   3   1        0.68       -0.45      0.73 o
   9   3   1       41.52       43.98      1.22 o
  10   3   1       15.44       15.98      1.19 o
  11   3   1       31.39       28.60      1.47 o
 -13   4   1        0.95        2.08      1.68 o
 -12   4   1      122.09      128.78      2.58 o
 -11   4   1       54.14       54.81      1.82 o
 -10   4   1        2.54        4.53      1.09 o
  -9   4   1        1.39        5.41      1.00 o
  -8   4   1      124.93      155.89      3.83 o
  -7   4   1       39.40       37.60      1.04 o
  -6   4   1        0.70        1.38      0.66 o
  -5   4   1        1.80        2.18      0.56 o
  -4   4   1      639.30      834.91      6.07 o
  -3   4   1      294.87      199.68      1.69 o
  -2   4   1      212.42      127.92      1.17 o
  -1   4   1     1457.03     1166.41      7.59 o
   0   4   1      725.21      734.34      4.70 o
   1   4   1       46.12       62.66      0.86 o
   2   4   1      981.95     1361.53     10.02 o
   3   4   1      658.00      844.57      6.65 o
   4   4   1        8.45       11.48      0.98 o
   5   4   1       74.66       87.40      1.36 o
   6   4   1      352.95      304.90      3.90 o
   7   4   1       33.83       33.80      1.15 o
   8   4   1       12.45       14.58      1.08 o
   9   4   1        2.24        2.39      1.14 o
  10   4   1       11.89       17.19      1.47 o
  11   4   1        7.00        4.17      1.51 o
 -13   5   1        3.96        3.05      1.78 o
 -12   5   1       55.84       51.18      2.35 o
 -11   5   1      104.74      119.15      2.37 o
 -10   5   1       45.22       35.88      1.56 o
  -9   5   1        1.05        0.93      1.04 o
  -8   5   1        3.04       -0.18      0.83 o
  -7   5   1      621.32      607.87      5.19 o
  -6   5   1      571.97      589.45      5.00 o
  -5   5   1      177.77      247.84      2.38 o
  -4   5   1      220.35      150.59      1.67 o
  -3   5   1       53.01       86.61      1.18 o
  -2   5   1        4.88       14.84      0.53 o
  -1   5   1       30.27       58.56      1.10 o
   0   5   1       67.82       72.63      1.26 o
   1   5   1       91.38      122.21      1.40 o
   2   5   1      178.51      189.52      1.91 o
   3   5   1      975.70      962.74      7.34 o
   4   5   1        2.85        2.76      0.68 o
   5   5   1       10.56        9.42      0.93 o
   6   5   1      214.34      225.63      4.06 o
   7   5   1       11.06       13.04      1.16 o
   8   5   1        0.00       -0.13      1.22 o
   9   5   1        6.91        8.19      1.46 o
  10   5   1        1.26       -0.50      1.56 o
 -13   6   1        4.09        5.95      2.41 o
 -12   6   1       31.81       28.56      1.93 o
 -11   6   1       12.39       14.86      1.89 o
 -10   6   1        0.20        0.12      1.32 o
  -9   6   1       24.31       21.27      1.41 o
  -8   6   1      277.54      255.73      3.02 o
  -7   6   1      226.06      271.35      2.86 o
  -6   6   1       10.72       14.60      1.27 o
  -5   6   1      190.85      201.23      2.17 o
  -4   6   1       27.49       26.83      0.80 o
  -3   6   1      687.60      739.10      5.90 o
  -2   6   1        6.54        6.17      0.53 o
  -1   6   1      159.22      156.26      1.78 o
   0   6   1      187.59      178.81      1.94 o
   1   6   1      392.21      397.44      3.34 o
   2   6   1      225.45      238.82      2.48 o
   3   6   1       19.70       34.44      0.92 o
   4   6   1        1.90        0.20      0.90 o
   5   6   1      214.79      236.91      3.13 o
   6   6   1       16.36       18.62      1.30 o
   7   6   1        3.03        1.56      1.28 o
   8   6   1       23.79       19.38      1.61 o
   9   6   1       11.27       10.37      1.71 o
  10   6   1        5.52        7.36      1.90 o
 -13   7   1        0.03       -1.15      2.72 o
 -12   7   1       10.70        6.08      2.73 o
 -11   7   1        0.30        2.08      1.72 o
 -10   7   1        3.98        5.71      1.57 o
  -9   7   1       11.27        9.37      1.44 o
  -8   7   1        6.59        9.09      1.14 o
  -7   7   1       18.75       19.19      1.34 o
  -6   7   1      126.80      120.01      1.80 o
  -5   7   1       44.50       51.29      1.22 o
  -4   7   1      538.30      586.20      4.59 o
  -3   7   1      904.07      925.68      7.35 o
  -2   7   1       58.63       73.13      1.31 o
  -1   7   1      744.79      843.70      6.23 o
   0   7   1      179.85      214.08      2.34 o
   1   7   1      982.44     1055.00      8.23 o
   2   7   1       27.84       30.94      1.03 o
   3   7   1      142.80      132.17      1.91 o
   4   7   1       23.18       19.44      1.26 o
   5   7   1       48.01       32.26      1.63 o
   6   7   1       48.93       47.62      1.90 o
   7   7   1        8.84        8.09      1.61 o
   8   7   1       12.03        9.87      1.79 o
   9   7   1       36.81       46.08      2.35 o
 -12   8   1        0.42       -0.78      2.77 o
 -11   8   1        1.34        0.15      2.42 o
 -10   8   1        0.69       -0.50      2.16 o
  -9   8   1       89.39      102.08      6.12 o
  -8   8   1       20.61       24.06      1.56 o
  -7   8   1        9.64        6.23      1.09 o
  -6   8   1       58.14       46.48      1.37 o
  -5   8   1      139.70      123.02      1.74 o
  -4   8   1       51.35       43.59      1.24 o
  -3   8   1       14.34        8.97      0.94 o
  -2   8   1        3.37        4.46      0.86 o
  -1   8   1      691.69      706.06      9.94 o
   0   8   1       14.21       21.71      1.07 o
   1   8   1      158.61      157.56      2.11 o
   2   8   1        3.42        1.49      0.96 o
   3   8   1      175.47      165.54      2.71 o
   4   8   1       84.33       90.27      3.15 o
   5   8   1        0.69       -0.11      1.54 o
   6   8   1        6.94        8.01      1.75 o
   7   8   1        3.05        3.93      1.89 o
   8   8   1       15.56       18.32      3.94 o
 -12   9   1        9.76        9.31      3.23 o
 -11   9   1       15.82       12.81      3.04 o
 -10   9   1       35.48       29.76      3.10 o
  -9   9   1        0.08        0.85      2.32 o
  -8   9   1        3.62        5.28      3.11 o
  -7   9   1       21.93       21.43      1.95 o
  -6   9   1       25.77       29.44      2.00 o
  -5   9   1      122.12      136.81      2.40 o
  -4   9   1      184.53      190.88      2.85 o
  -3   9   1       27.31       44.80      1.53 o
  -2   9   1      116.48      105.83      2.42 o
  -1   9   1        0.17        2.16      1.27 o
   0   9   1        5.77        7.33      1.38 o
   1   9   1      206.11      211.60      3.98 o
   2   9   1      112.59       96.76      3.44 o
   3   9   1      107.59      125.14      3.87 o
   4   9   1       21.88       18.64      3.24 o
   5   9   1       46.32       38.73      3.85 o
   6   9   1        0.79       -3.26      3.26 o
   7   9   1       10.88       10.59      4.93 o
 -11  10   1       26.36       24.25      3.44 o
 -10  10   1        0.13       -0.82      2.87 o
  -9  10   1       11.70       14.35      2.91 o
  -8  10   1        0.42        2.15      2.49 o
  -7  10   1        0.71        1.06      1.89 o
  -6  10   1        0.37       -0.42      1.85 o
  -5  10   1        5.21        4.69      1.54 o
  -4  10   1       62.85       50.66      2.02 o
  -3  10   1        9.99       14.33      1.62 o
  -2  10   1       33.89       22.58      1.87 o
  -1  10   1        0.89        2.92      1.96 o
   0  10   1       37.60       38.89      3.33 o
   1  10   1      326.31      315.18      5.98 o
   2  10   1        0.01        3.53      3.09 o
   3  10   1       10.19       10.77      2.46 o
   4  10   1        1.97        1.67      3.32 o
   5  10   1        7.74        7.99      4.58 o
   6  10   1        4.55        6.90      4.02 o
 -11  11   1        9.12       10.36      3.57 o
 -10  11   1        2.94        0.95      3.10 o
  -9  11   1        1.41       -0.86      2.88 o
  -8  11   1        1.45        0.15      2.91 o
  -7  11   1        1.61        1.69      2.72 o
  -6  11   1       17.53       16.90      2.17 o
  -5  11   1        0.28        0.06      1.69 o
  -4  11   1       28.79       34.79      2.10 o
  -3  11   1       23.43       32.96      2.69 o
  -2  11   1        8.78        5.64      2.26 o
  -1  11   1        4.46        6.39      2.39 o
   0  11   1      131.65      135.59      4.04 o
   1  11   1        0.02        2.47      3.46 o
   2  11   1       18.70       21.49      3.94 o
   3  11   1        0.00        3.18      3.60 o
   4  11   1        6.25        4.81      3.82 o
   5  11   1        0.10       -0.05      4.72 o
 -10  12   1        0.03       -3.57      3.57 o
  -9  12   1       30.13       39.31      4.02 o
  -8  12   1        1.62        2.46      3.21 o
  -7  12   1        0.03       -2.45      2.91 o
  -6  12   1        2.99        4.84      2.18 o
  -5  12   1        0.01        0.93      2.33 o
  -4  12   1        7.11       10.27      2.69 o
  -3  12   1        1.38       -1.82      2.48 o
  -2  12   1       10.21        7.14      2.70 o
  -1  12   1       91.84       70.69      3.54 o
   0  12   1        0.36       -0.95      3.73 o
   1  12   1        0.58       -2.34      3.86 o
   2  12   1       27.32       29.01      6.98 o
   3  12   1        0.15       -2.65      4.37 o
  -8  13   1        0.78        0.09      3.71 o
  -7  13   1        4.97        1.53      3.49 o
  -6  13   1        0.44        1.64      3.02 o
  -5  13   1        0.78       -3.03      3.03 o
  -4  13   1        0.03       -1.49      3.00 o
  -3  13   1       62.84       67.03      4.60 o
  -2  13   1       21.88       27.42      3.45 o
  -1  13   1        2.02        2.68      5.52 o
   0  13   1        0.20       -2.41      4.29 o
   1  13   1        0.56       -0.89      4.71 o
  -5  14   1        1.40       -3.03      3.51 o
  -4  14   1       21.89       14.82      3.72 o
  -3  14   1        0.19       -1.13      3.53 o
  -2  14   1        5.99        2.66      5.05 o
   0 -14   2        0.11        1.89      4.79 o
   1 -14   2        2.97        0.69      3.25 o
   2 -14   2       17.13        8.83      3.36 o
   3 -14   2        1.32       -0.09      3.14 o
   4 -14   2        2.04        3.61      3.74 o
   5 -14   2       12.90        9.56      4.39 o
   6 -14   2        0.03        5.49      4.49 o
  -3 -13   2        0.30       -4.67      4.67 o
  -2 -13   2        9.34        2.14      4.33 o
  -1 -13   2        3.57        3.01      4.33 o
   0 -13   2        9.60       21.96      4.58 o
   1 -13   2        3.17        2.67      2.77 o
   2 -13   2        1.69       -2.66      2.73 o
   3 -13   2       18.91       17.86      3.06 o
   4 -13   2        1.19       -1.51      2.81 o
   5 -13   2        8.37        6.57      4.00 o
   6 -13   2        8.65        1.51      3.83 o
   7 -13   2        0.13        1.92      3.99 o
   8 -13   2       14.15       12.43      4.37 o
  -5 -12   2        5.38        2.38      4.41 o
  -4 -12   2        6.67        4.49      4.19 o
  -3 -12   2        2.46       -0.18      3.93 o
  -2 -12   2        0.25       -0.13      3.61 o
  -1 -12   2        7.01       15.57      2.77 o
   0 -12   2       30.84       35.20      2.96 o
   1 -12   2        4.13       -0.53      2.38 o
   2 -12   2       43.37       48.45      3.04 o
   3 -12   2       15.98       17.00      2.26 o
   4 -12   2        6.44        3.10      2.03 o
   5 -12   2        4.87        4.04      2.22 o
   6 -12   2        4.00        4.52      3.42 o
   7 -12   2        4.52       -0.11      3.39 o
   8 -12   2       33.91       31.21      4.14 o
   9 -12   2        3.76        6.27      3.96 o
  -6 -11   2       26.36       32.40      9.77 o
  -5 -11   2        1.28        4.68      3.93 o
  -4 -11   2        3.67        3.04      3.44 o
  -3 -11   2        5.32        3.12      3.32 o
  -2 -11   2       10.97        5.84      2.39 o
  -1 -11   2      103.57      117.15      3.79 o
   0 -11   2       62.46       67.73      3.07 o
   1 -11   2       46.07       45.55      2.74 o
   2 -11   2       14.23       13.74      1.90 o
   3 -11   2       14.59        9.56      1.82 o
   4 -11   2       23.51       31.09      2.13 o
   5 -11   2        3.92       -1.02      1.75 o
   6 -11   2       82.80       86.52      9.59 o
   7 -11   2       51.78       43.11      4.46 o
   8 -11   2        3.43        7.87      2.85 o
   9 -11   2       11.25       14.14      3.20 o
  10 -11   2        2.42        1.85      3.16 o
  -7 -10   2        2.87        0.53      3.90 o
  -6 -10   2        0.89        0.50      3.46 o
  -5 -10   2        7.58        7.88      2.59 o
  -4 -10   2       56.74       58.25      4.32 o
  -3 -10   2       26.53       33.05      4.40 o
  -2 -10   2       96.68       90.35      5.83 o
  -1 -10   2      112.33      105.55      3.25 o
   0 -10   2        0.03       -1.03      1.53 o
   1 -10   2      136.02      157.57      3.30 o
   2 -10   2       27.41       14.55      1.65 o
   3 -10   2       16.53       21.59      1.71 o
   4 -10   2        8.28        3.41      1.52 o
   5 -10   2        7.16        4.81      1.57 o
   6 -10   2       26.93       32.21      3.00 o
   7 -10   2        5.60        5.02      2.33 o
   8 -10   2       23.58       22.65      5.19 o
   9 -10   2       65.05       60.50      3.59 o
  10 -10   2        6.24        5.97      2.90 o
  11 -10   2       12.19        6.14      3.23 o
  -8  -9   2       15.90       22.64      4.19 o
  -7  -9   2        8.79        9.39      3.55 o
  -6  -9   2        2.69        3.70      3.13 o
  -5  -9   2        0.01       -1.35      2.06 o
  -4  -9   2        3.89        1.22      2.06 o
  -3  -9   2      191.68      176.11      3.92 o
  -2  -9   2        8.58        3.64      1.36 o
  -1  -9   2       21.50       21.00      1.46 o
   0  -9   2      298.25      312.73      4.60 o
   1  -9   2       10.54        3.67      1.23 o
   2  -9   2      384.81      295.79      3.83 o
   3  -9   2       47.67       68.54      1.73 o
   4  -9   2       53.30       56.38      1.53 o
   5  -9   2        2.78        4.73      0.97 o
   6  -9   2       25.85       36.48      1.49 o
   7  -9   2      108.73      110.67      2.20 o
   8  -9   2       28.62       28.81      1.77 o
   9  -9   2      174.45      162.37      3.04 o
  10  -9   2        0.63       -0.67      2.52 o
  11  -9   2       15.84       18.55      3.22 o
  -9  -8   2       15.86       14.71      3.87 o
  -8  -8   2       21.56       19.85      3.60 o
  -7  -8   2       10.20        7.30      3.09 o
  -6  -8   2       74.82       83.66      4.29 o
  -5  -8   2      173.75      156.80      2.71 o
  -4  -8   2      711.83      718.30      7.15 o
  -3  -8   2      879.30      822.29      6.77 o
  -2  -8   2      300.97      265.31      3.38 o
  -1  -8   2     1240.56     1237.44     10.09 o
   0  -8   2        0.87       -0.04      0.80 o
   1  -8   2      652.53      701.48      5.43 o
   2  -8   2        2.17        0.27      0.77 o
   3  -8   2      142.91      190.04      2.18 o
   4  -8   2        1.85        2.60      0.78 o
   5  -8   2       49.63       45.67      1.48 o
   6  -8   2       27.10       16.41      1.13 o
   7  -8   2        8.48       12.04      1.20 o
   8  -8   2       41.44       47.75      1.71 o
   9  -8   2        5.70        9.61      1.46 o
  10  -8   2       25.66       22.86      1.69 o
  11  -8   2       22.20       26.73      1.94 o
  12  -8   2        1.12        0.68      1.93 o
 -10  -7   2        0.64        1.93      3.54 o
  -9  -7   2        9.12        8.36      6.01 o
  -8  -7   2        0.03       -1.32      1.59 o
  -7  -7   2        1.90        0.93      1.46 o
  -6  -7   2        2.71       -0.15      1.28 o
  -5  -7   2      135.88      109.93      2.01 o
  -4  -7   2      291.31      331.20      3.39 o
  -3  -7   2      255.04      221.97      3.00 o
  -2  -7   2       36.72       42.09      1.08 o
  -1  -7   2       99.65       75.01      1.30 o
   0  -7   2        0.89        0.07      0.63 o
   1  -7   2      917.52      907.56      6.87 o
   2  -7   2       48.71       46.55      1.08 o
   3  -7   2       76.09       74.97      1.17 o
   4  -7   2      437.84      498.75      3.94 o
   5  -7   2      148.45      139.69      1.77 o
   6  -7   2       15.08        9.44      0.86 o
   7  -7   2      383.60      402.24      4.08 o
   8  -7   2       40.98       48.40      1.64 o
   9  -7   2       13.31       10.63      1.37 o
  10  -7   2       16.13       13.20      1.55 o
  11  -7   2        1.67        0.06      1.51 o
  12  -7   2        0.37       -0.68      1.73 o
 -11  -6   2       10.61       14.55      5.81 o
 -10  -6   2        0.85        0.08      1.83 o
  -9  -6   2        9.92        9.21      1.68 o
  -8  -6   2       22.74       20.08      1.58 o
  -7  -6   2      168.19      151.12      2.74 o
  -6  -6   2      110.61       91.31      1.91 o
  -5  -6   2       34.00       50.26      1.39 o
  -4  -6   2      134.22      101.28      2.15 o
  -3  -6   2      104.21      115.64      1.65 o
  -2  -6   2      193.65      196.96      2.10 o
  -1  -6   2      135.55      149.80      2.83 o
   0  -6   2      137.71      162.64      1.69 o
   1  -6   2     3720.66     4123.76     27.56 o
   2  -6   2       66.71       72.82      1.06 o
   3  -6   2     1361.70     1439.84      9.64 o
   4  -6   2       17.56       32.61      0.82 o
   5  -6   2      782.85      786.76      5.92 o
   6  -6   2       41.69       49.89      1.01 o
   7  -6   2      125.72      124.70      1.78 o
   8  -6   2       10.81        6.70      1.08 o
   9  -6   2       97.38       88.50      2.49 o
  10  -6   2       22.47       19.89      1.40 o
  11  -6   2        4.59        5.44      1.43 o
  12  -6   2        3.67        3.09      1.60 o
 -11  -5   2        3.98        2.31      1.72 o
 -10  -5   2       61.24       57.31      2.13 o
  -9  -5   2       42.92       28.55      1.65 o
  -8  -5   2       48.82       34.70      1.57 o
  -7  -5   2        6.01        6.00      1.07 o
  -6  -5   2      101.33       78.65      1.65 o
  -5  -5   2     1078.45     1117.94      8.92 o
  -4  -5   2        7.85        3.44      0.63 o
  -3  -5   2       35.14       36.81      0.87 o
  -2  -5   2      281.37      232.80      2.32 o
  -1  -5   2      260.04      418.05      3.33 o
   0  -5   2     3223.50     3552.40     20.87 o
   1  -5   2      824.01     1008.79      6.41 o
   2  -5   2      393.53      341.84      2.61 o
   3  -5   2       32.07       50.25      0.77 o
   4  -5   2       92.46       63.86      0.93 o
   5  -5   2        6.97        9.00      0.73 o
   6  -5   2      183.23      183.38      3.80 o
   7  -5   2      326.01      390.81      4.22 o
   8  -5   2       39.76       32.72      1.20 o
   9  -5   2        0.59       -0.18      0.94 o
  10  -5   2        0.13        0.80      1.06 o
  11  -5   2       88.04       99.43      2.10 o
  12  -5   2       20.59       18.79      1.61 o
 -12  -4   2        9.17        6.99      1.76 o
 -11  -4   2        0.17       -1.05      1.44 o
 -10  -4   2       22.94       24.52      1.47 o
  -9  -4   2       16.07       15.07      1.30 o
  -8  -4   2       17.27       20.44      1.15 o
  -7  -4   2       43.29       53.81      1.85 o
  -6  -4   2       21.95        9.10      0.74 o
  -5  -4   2       18.80       17.47      0.76 o
  -4  -4   2      174.62      218.94      2.17 o
  -3  -4   2       28.50       72.12      1.09 o
  -2  -4   2      284.49      273.26      2.49 o
  -1  -4   2     3236.84     3404.11     22.54 o
   0  -4   2     1625.28     1661.55     10.19 o
   1  -4   2     2795.28     2386.40     15.46 o
   2  -4   2      282.12      274.61      2.02 o
   3  -4   2      406.73      318.50      2.52 o
   4  -4   2      842.43      911.58      6.78 o
   5  -4   2     1144.95     1181.70      9.57 o
   6  -4   2        3.55        9.73      0.56 o
   7  -4   2      208.09      218.70      2.47 o
   8  -4   2      132.93      146.77      2.05 o
   9  -4   2       87.83       71.52      1.45 o
  10  -4   2      214.66      227.97      3.47 o
  11  -4   2       47.66       49.97      1.55 o
  12  -4   2       16.77       14.24      1.45 o
  13  -4   2        0.03        0.27      2.94 o
 -12  -3   2        0.54        1.85      1.40 o
 -11  -3   2        0.16        2.36      1.39 o
 -10  -3   2       17.60       21.73      1.37 o
  -9  -3   2      586.59      586.78      8.77 o
  -8  -3   2      134.56      130.87      2.22 o
  -7  -3   2       45.32       30.35      1.18 o
  -6  -3   2       80.00       98.82      1.52 o
  -5  -3   2      909.11     1155.04      9.43 o
  -4  -3   2     1093.17      872.18      6.58 o
  -3  -3   2     4741.11     4660.47     34.81 o
  -2  -3   2       35.52       14.03      0.52 o
  -1  -3   2     3590.86     4032.79     27.54 o
   0  -3   2      950.34      966.37      6.18 o
   1  -3   2     3608.47     3138.38     20.12 o
   2  -3   2     1210.61     1350.18      8.50 o
   3  -3   2        2.96        4.99      0.37 o
   4  -3   2     2403.01     2357.47     17.62 o
   5  -3   2      106.01      115.40      1.25 o
   6  -3   2       70.11       62.99      0.93 o
   7  -3   2       33.47       36.49      0.89 o
   8  -3   2      108.35       95.75      1.49 o
   9  -3   2       79.21       87.19      1.54 o
  10  -3   2      129.81      122.91      2.17 o
  11  -3   2       56.80       61.42      1.70 o
  12  -3   2        0.12        0.74      1.23 o
 -12  -2   2        6.32        9.61      1.56 o
 -11  -2   2        0.47        0.13      1.24 o
 -10  -2   2       33.20       32.91      1.39 o
  -9  -2   2       63.26       63.23      1.45 o
  -8  -2   2      377.37      363.52      4.31 o
  -7  -2   2      168.92      175.72      2.13 o
  -5  -2   2       45.93       57.16      1.15 o
  -4  -2   2     1157.54      962.39      7.82 o
  -3  -2   2      126.98      217.11      1.87 o
  -2  -2   2     3236.53     3093.01     19.17 o
   0  -2   2     6120.34     6316.83     36.69 o
   1  -2   2     2791.31     3076.74     19.00 o
   2  -2   2      239.53      297.40      2.25 o
   3  -2   2      976.57      856.92      6.41 o
   4  -2   2     1318.63     1255.89      9.83 o
   5  -2   2      357.08      294.38      3.00 o
   6  -2   2       10.44        9.70      0.39 o
   7  -2   2        6.74        3.60      0.45 o
   8  -2   2       89.59       98.97      1.43 o
   9  -2   2      343.18      333.23      3.50 o
  10  -2   2       35.61       42.71      1.18 o
  11  -2   2       33.44       36.68      1.32 o
  12  -2   2       30.96       33.14      1.56 o
 -13  -1   2        0.30       -0.10      1.67 o
 -12  -1   2        1.37        0.71      1.39 o
 -11  -1   2        0.46        1.71      1.19 o
 -10  -1   2        0.69        2.09      0.99 o
  -9  -1   2      231.35      214.34      2.63 o
  -8  -1   2       36.10       36.04      1.54 o
  -7  -1   2       17.91       18.32      0.77 o
  -6  -1   2      133.21      160.29      1.78 o
  -5  -1   2        4.41        4.90      0.42 o
  -4  -1   2      907.71     1094.55      8.03 o
  -3  -1   2     1463.34     1967.28     14.74 o
  -2  -1   2     1148.41     1298.37      7.90 o
  -1  -1   2      553.90      883.76      8.39 o
   0  -1   2     1713.33     1540.72     11.87 o
   1  -1   2     2011.93     2162.47     16.11 o
   2  -1   2      529.15      698.61      8.83 o
   3  -1   2      138.32      138.39      1.98 o
   4  -1   2     1980.80     2385.08     34.24 o
   5  -1   2      461.64      305.90      4.91 o
   6  -1   2     1059.84     1081.34     12.84 o
   7  -1   2       44.13       36.56      0.87 o
   8  -1   2     1218.63     1180.99     10.62 o
   9  -1   2      810.08      792.98      7.39 o
  10  -1   2       24.88       24.36      0.99 o
  11  -1   2       11.12       11.18      1.06 o
  12  -1   2        0.02        0.45      1.25 o
 -13   0   2        4.01        5.43      1.64 o
 -12   0   2        0.56        1.54      1.36 o
 -11   0   2       32.81       29.83      1.42 o
 -10   0   2      102.78      104.75      1.84 o
  -9   0   2      161.65      181.34      2.33 o
  -8   0   2      787.58      721.91      6.58 o
  -7   0   2       67.88       67.11      1.18 o
  -6   0   2        4.04        3.08      0.49 o
  -5   0   2       28.56       23.46      0.61 o
  -4   0   2      405.60      401.90      3.59 o
  -3   0   2       69.57       48.21      0.73 o
  -2   0   2     3372.98     3900.89     26.63 o
  -1   0   2       12.66       20.64      1.14 o
   0   0   2        8.01       12.83      1.16 o
   1   0   2     1633.00     1789.86     19.91 o
   2   0   2     4054.56     4101.99    101.91 o
   3   0   2     1342.07     1269.56     32.86 o
   4   0   2      564.03      726.10     13.37 o
   5   0   2       47.05       87.23      3.70 o
   6   0   2      610.99      577.06      8.64 o
   7   0   2       23.54       24.34      0.62 o
   8   0   2      785.48      783.58      7.20 o
   9   0   2       40.54       44.75      1.16 o
  10   0   2       32.47       41.64      1.15 o
  11   0   2        7.88        8.66      1.06 o
  12   0   2        6.93        9.42      1.37 o
 -13   1   2        0.76        1.05      1.57 o
 -12   1   2        1.53        0.87      1.33 o
 -11   1   2       40.29       52.13      1.63 o
 -10   1   2      245.31      249.63      3.65 o
  -9   1   2       46.22       47.04      1.27 o
  -8   1   2        2.46        2.67      0.74 o
  -7   1   2      859.14      855.27      7.99 o
  -6   1   2      615.21      750.98      6.91 o
  -5   1   2       45.01       37.52      0.95 o
  -4   1   2     3514.82     3204.28     26.20 o
  -3   1   2       27.42       74.55      0.97 o
  -2   1   2      543.89      694.90      5.91 o
  -1   1   2        1.85        0.72      0.15 o
   0   1   2     1757.23     1961.19     11.84 o
   1   1   2      472.07      615.85      4.37 o
   2   1   2     1952.80     1894.26     18.92 o
   3   1   2      779.89      948.74     11.87 o
   4   1   2       66.44        4.29      0.69 o
   5   1   2      112.69      146.70      2.06 o
   6   1   2      421.88      388.01      3.94 o
   7   1   2       24.93       36.73      0.76 o
   8   1   2       37.43       28.14      0.83 o
   9   1   2        0.31        0.12      0.73 o
  10   1   2        1.98        3.33      0.96 o
  11   1   2       10.49       11.70      1.15 o
  12   1   2        3.90        3.06      1.41 o
 -13   2   2        1.72        0.67      1.57 o
 -12   2   2       21.30       25.82      1.59 o
 -11   2   2       60.84       81.29      1.91 o
 -10   2   2        0.09        0.76      0.99 o
  -9   2   2       12.70        9.27      0.93 o
  -8   2   2      212.37      211.93      2.58 o
  -7   2   2       34.55       48.11      1.00 o
  -6   2   2     1085.16     1121.87      9.54 o
  -5   2   2      106.58      145.45      1.77 o
  -4   2   2     5027.56     4996.45     40.65 o
  -3   2   2      242.59      287.96      2.44 o
  -2   2   2    58798.65    56646.00    370.86 o
  -1   2   2    12016.12    11152.32     66.49 o
   0   2   2     4954.90     5447.32     33.62 o
   1   2   2      634.03      485.67      3.07 o
   2   2   2      461.37      414.12      3.00 o
   3   2   2     2498.21     2555.23     17.48 o
   4   2   2       64.05       41.23      1.13 o
   5   2   2        3.54        0.75      0.41 o
   6   2   2       29.76       31.24      0.71 o
   7   2   2       70.61       85.40      2.46 o
   8   2   2       24.73       23.86      0.97 o
   9   2   2       38.28       42.02      1.19 o
  10   2   2       68.16       66.50      1.54 o
  11   2   2       39.76       42.03      1.93 o
 -13   3   2       11.68       10.31      1.70 o
 -12   3   2        0.10        0.01      1.37 o
 -11   3   2        1.02        1.07      1.19 o
 -10   3   2        0.10       -0.08      1.10 o
  -9   3   2      117.29      142.94      2.34 o
  -8   3   2       17.51       16.85      0.93 o
  -7   3   2      191.83      186.43      2.06 o
  -6   3   2      305.65      357.44      3.47 o
  -5   3   2       72.48       45.53      1.30 o
  -4   3   2      299.26      389.25      3.31 o
  -3   3   2      203.67      238.88      1.81 o
  -2   3   2     2866.33     2498.65     16.72 o
  -1   3   2     1543.95     1425.96      8.46 o
   0   3   2      843.73      537.48      3.58 o
   1   3   2      127.97      140.87      1.17 o
   2   3   2        7.33        2.43      0.37 o
   3   3   2      165.94      214.19      1.87 o
   4   3   2      614.43      600.65      4.62 o
   5   3   2       78.48      128.85      1.43 o
   6   3   2      881.62      832.53      6.66 o
   7   3   2       64.09       49.77      1.45 o
   8   3   2      102.18       99.57      1.78 o
   9   3   2       10.61       15.02      1.10 o
  10   3   2       72.52       86.81      1.75 o
  11   3   2        8.97        8.34      1.34 o
 -13   4   2        0.18        0.95      1.69 o
 -12   4   2      241.54      265.48      4.41 o
 -11   4   2        0.24       -0.15      1.25 o
 -10   4   2        0.17        1.64      1.12 o
  -9   4   2       30.96       19.87      1.41 o
  -8   4   2      146.42       90.00      1.92 o
  -7   4   2      317.71      353.76      3.41 o
  -6   4   2      260.43      249.48      2.36 o
  -5   4   2       88.31      108.78      1.43 o
  -4   4   2      576.97      543.96      4.54 o
  -3   4   2      894.02      942.03      6.38 o
  -2   4   2       22.36        9.25      0.49 o
  -1   4   2        7.03        6.45      0.41 o
   0   4   2     1711.11     1491.70      9.83 o
   1   4   2        3.05        2.38      0.42 o
   2   4   2      149.46      177.02      1.58 o
   3   4   2      557.59      576.07      4.70 o
   4   4   2      384.98      401.67      3.49 o
   5   4   2     1003.88     1040.58      8.62 o
   6   4   2      359.72      347.05      4.71 o
   7   4   2       63.59       72.86      1.78 o
   8   4   2       35.55       39.87      1.42 o
   9   4   2        0.52        0.22      1.19 o
  10   4   2        8.41        5.98      1.44 o
 -13   5   2      108.26      107.01      2.76 o
 -12   5   2       35.00       36.51      1.91 o
 -11   5   2        8.97        5.37      1.49 o
 -10   5   2       43.48       52.62      2.94 o
  -9   5   2      230.23      232.50      3.13 o
  -8   5   2      286.47      375.61      3.63 o
  -7   5   2      120.47       95.81      1.91 o
  -6   5   2       94.23      123.38      1.61 o
  -5   5   2       18.99       13.31      0.71 o
  -4   5   2      793.05      877.77      6.77 o
  -3   5   2        1.06       13.56      0.78 o
  -2   5   2      395.75      378.93      3.11 o
  -1   5   2      314.44      267.66      2.13 o
   0   5   2        2.82        2.00      0.49 o
   1   5   2     1021.49     1070.74      7.49 o
   2   5   2        3.08        1.81      0.53 o
   3   5   2       44.04       44.27      0.96 o
   4   5   2       25.29       38.47      1.13 o
   5   5   2      424.57      354.96      3.94 o
   6   5   2       25.20       33.93      1.88 o
   7   5   2      168.79      146.61      2.72 o
   8   5   2        5.04        2.93      1.27 o
   9   5   2        8.30        4.05      1.44 o
  10   5   2       14.28       10.92      1.71 o
 -13   6   2       72.24       78.94      4.68 o
 -12   6   2        6.91        8.44      2.65 o
 -11   6   2       32.33       26.87      1.86 o
 -10   6   2       10.20        8.37      1.48 o
  -9   6   2       11.06        7.99      1.20 o
  -8   6   2       53.63       76.14      1.56 o
  -7   6   2        5.24        0.40      0.83 o
  -6   6   2      238.03      256.03      2.76 o
  -5   6   2      349.07      370.78      3.38 o
  -4   6   2      106.24       71.90      1.56 o
  -3   6   2       96.97       62.50      1.17 o
  -2   6   2     1143.55     1186.01      9.84 o
  -1   6   2      635.47      589.16      4.31 o
   0   6   2      390.52      416.85      3.36 o
   1   6   2      388.50      362.46      3.13 o
   2   6   2        0.07       -0.22      0.65 o
   3   6   2      306.06      296.71      3.03 o
   4   6   2      163.58      179.07      2.51 o
   5   6   2        4.77        3.27      1.07 o
   6   6   2       91.51       78.66      1.95 o
   7   6   2       30.10       33.98      1.66 o
   8   6   2       73.83       78.53      2.35 o
   9   6   2       41.82       49.87      2.11 o
 -13   7   2        7.12        5.41      3.10 o
 -12   7   2        4.89        3.78      2.96 o
 -11   7   2        0.00       -0.62      2.37 o
 -10   7   2        3.86        1.70      1.82 o
  -9   7   2        0.07        2.05      1.29 o
  -8   7   2        1.35        2.55      1.13 o
  -7   7   2        4.35        1.24      0.96 o
  -6   7   2        0.14        1.33      0.89 o
  -5   7   2      146.85      129.01      2.25 o
  -4   7   2        5.00        6.43      0.77 o
  -3   7   2       30.74       25.95      0.83 o
  -2   7   2      213.38      199.92      3.41 o
  -1   7   2      100.91      100.08      1.82 o
   0   7   2      374.08      321.34      3.84 o
   1   7   2        1.71        1.17      0.79 o
   2   7   2      476.55      488.23      4.12 o
   3   7   2        0.43        0.16      0.84 o
   4   7   2       23.35       29.52      1.39 o
   5   7   2      104.24       83.72      2.45 o
   6   7   2       16.84       13.78      1.58 o
   7   7   2       11.19        8.63      1.68 o
   8   7   2        4.28        5.52      1.80 o
   9   7   2        1.59       -1.17      2.11 o
 -13   8   2       12.65       15.90      6.63 o
 -12   8   2        4.61        2.83      2.87 o
 -11   8   2       11.14        9.29      2.70 o
 -10   8   2       27.64       33.36      3.78 o
  -9   8   2       98.04       93.49      4.28 o
  -8   8   2        1.72        2.33      1.63 o
  -7   8   2        8.31        4.85      1.38 o
  -6   8   2        4.23        3.20      1.26 o
  -5   8   2        0.10       -0.24      1.03 o
  -4   8   2       17.20       13.01      1.23 o
  -3   8   2        8.36        7.02      1.04 o
  -2   8   2       90.45       78.71      1.55 o
  -1   8   2      287.02      281.79      2.86 o
   0   8   2       95.45      110.56      1.88 o
   1   8   2        8.38        6.47      0.99 o
   2   8   2       71.69       66.59      1.75 o
   3   8   2      147.27      147.82      2.51 o
   4   8   2        0.08        0.13      1.47 o
   5   8   2       37.67       41.91      2.01 o
   6   8   2        0.01       -1.53      1.70 o
   7   8   2       34.29       36.43      2.23 o
   8   8   2        0.76       -1.09      3.75 o
 -12   9   2        5.38        4.42      3.14 o
 -11   9   2        0.98       -0.29      2.87 o
 -10   9   2        0.20        0.65      2.46 o
  -9   9   2        1.15       -2.04      2.37 o
  -8   9   2       15.53        9.33      2.86 o
  -7   9   2        6.65        5.84      1.78 o
  -6   9   2       27.93       29.27      2.99 o
  -5   9   2       72.64       79.87      2.19 o
  -4   9   2      237.98      236.72      4.02 o
  -3   9   2       15.43        7.77      1.38 o
  -2   9   2        3.89       11.06      1.26 o
  -1   9   2        0.63        0.89      1.35 o
   0   9   2       96.18      117.14      5.38 o
   1   9   2      100.31      104.40      2.91 o
   2   9   2       12.18       13.19      2.93 o
   3   9   2       15.20       16.48      2.03 o
   4   9   2        6.88        3.69      3.09 o
   5   9   2        0.18       -0.50      3.23 o
   6   9   2       13.01       10.28      3.75 o
   7   9   2        4.10        3.64      3.98 o
 -11  10   2        8.88        3.09      3.19 o
 -10  10   2        3.98        2.47      2.89 o
  -9  10   2        1.58        1.48      2.61 o
  -8  10   2       37.19       27.76      3.05 o
  -7  10   2        0.02        0.70      1.94 o
  -6  10   2        0.42       -0.72      1.87 o
  -5  10   2       80.49       69.57      2.26 o
  -4  10   2       16.23       18.78      1.73 o
  -3  10   2        0.97        0.35      1.48 o
  -2  10   2       78.90       94.26      3.23 o
  -1  10   2       64.08       61.62      2.86 o
   0  10   2      158.52      156.32      4.10 o
   1  10   2        7.97       16.92      4.17 o
   2  10   2       39.67       40.60      2.95 o
   3  10   2        9.88        8.95      3.42 o
   4  10   2        6.78       13.47      3.83 o
   5  10   2       19.59       19.63      4.18 o
   6  10   2        0.31       -0.35      4.08 o
 -11  11   2       12.49       12.71      3.65 o
 -10  11   2        2.51        1.21      3.14 o
  -9  11   2        2.56        8.05      3.28 o
  -8  11   2        3.57        1.33      2.87 o
  -7  11   2       88.34       85.57      3.34 o
  -6  11   2        0.32        2.40      1.95 o
  -5  11   2       11.27       11.05      1.95 o
  -4  11   2        9.78        7.38      2.10 o
  -3  11   2       70.56       87.93      3.14 o
  -2  11   2       40.54       48.39      2.98 o
  -1  11   2      123.68      139.24      4.54 o
   0  11   2       30.91       32.86      3.98 o
   1  11   2        2.01       -0.25      3.46 o
   2  11   2       24.48       28.43      6.45 o
   3  11   2        1.52        1.78      3.88 o
   4  11   2        0.09       -2.79      4.02 o
  -9  12   2        7.30        3.69      3.60 o
  -8  12   2        0.77        0.31      3.23 o
  -7  12   2        2.89        4.55      3.27 o
  -6  12   2        0.08        0.23      2.44 o
  -5  12   2        0.53        2.27      2.47 o
  -4  12   2       16.40       19.87      2.60 o
  -3  12   2        0.19        0.59      2.68 o
  -2  12   2        6.65        3.52      2.69 o
  -1  12   2        7.55        9.06      4.01 o
   0  12   2       48.29       49.64      4.86 o
   1  12   2        2.87        4.77      4.29 o
   2  12   2        0.32        0.87      4.19 o
   3  12   2        1.25       -2.36      6.45 o
  -8  13   2        4.79        2.96      3.80 o
  -7  13   2        0.05       -0.35      3.57 o
  -6  13   2        3.64        1.00      2.82 o
  -5  13   2        2.65        3.08      3.16 o
  -4  13   2       19.68       20.22      3.36 o
  -3  13   2       32.10       29.89      3.53 o
  -2  13   2       10.66        6.08      7.28 o
  -1  13   2        3.30        2.21      4.57 o
   0  13   2        5.04        5.27      4.97 o
   1  13   2        0.01       -2.75      4.88 o
  -1 -14   3        7.84        7.44      5.12 o
   0 -14   3        1.27        4.34      4.07 o
   1 -14   3        8.43       12.41      3.36 o
   2 -14   3       18.30       14.09      3.42 o
   3 -14   3        0.01       -1.66      3.13 o
   4 -14   3        7.88        8.96      4.58 o
   5 -14   3        0.20        0.49      4.17 o
   6 -14   3       12.60       19.88      4.81 o
  -3 -13   3        0.07        1.42      4.50 o
  -2 -13   3        7.60        1.17      4.47 o
  -1 -13   3        9.76        5.19      3.47 o
   0 -13   3        3.68        3.20      2.86 o
   1 -13   3        0.70        8.14      2.87 o
   2 -13   3        5.03        9.65      2.81 o
   3 -13   3       14.70       21.97      3.08 o
   4 -13   3        7.04        8.33      3.21 o
   5 -13   3        0.25       -0.60      3.64 o
   6 -13   3        4.44       -0.39      3.88 o
   7 -13   3        3.62        2.80      3.97 o
   8 -13   3        5.80        7.62      4.31 o
  -5 -12   3        0.62        0.11      4.49 o
  -4 -12   3        9.07       15.05      4.50 o
  -3 -12   3        6.72        6.41      4.04 o
  -2 -12   3        1.24        1.06      3.75 o
  -1 -12   3       25.34       24.35      2.81 o
   0 -12   3        5.68        1.67      2.37 o
   1 -12   3       40.89       28.75      2.87 o
   2 -12   3       98.58       99.41      3.71 o
   3 -12   3        1.70        3.04      2.01 o
   4 -12   3        3.93        6.37      2.08 o
   5 -12   3       13.93       22.54      3.67 o
   6 -12   3       21.75       16.08      3.62 o
   7 -12   3       35.08       41.37      4.61 o
   8 -12   3       22.47       26.34      4.07 o
   9 -12   3        8.35        2.69      3.90 o
  -6 -11   3        0.01       -2.11      3.93 o
  -5 -11   3        0.36       -0.27      3.58 o
  -4 -11   3       12.59        8.11      3.51 o
  -3 -11   3       28.88       35.03      7.57 o
  -2 -11   3       26.29       26.65      3.01 o
  -1 -11   3       11.89        9.03      2.45 o
   0 -11   3      159.11      170.26      9.23 o
   1 -11   3       61.87       68.79      2.55 o
   2 -11   3      134.97      137.69      3.19 o
   3 -11   3        1.09        1.67      1.71 o
   4 -11   3       39.03       31.12      2.11 o
   5 -11   3       19.30       10.90      2.26 o
   6 -11   3       33.47       30.27      3.58 o
   7 -11   3        3.36        3.54      3.02 o
   8 -11   3        1.57        1.42      3.15 o
   9 -11   3        5.67        0.15      4.72 o
  10 -11   3        1.90        4.43      3.87 o
  -7 -10   3        0.23       -3.34      4.61 o
  -6 -10   3       58.54       66.29      4.79 o
  -5 -10   3        0.02        3.39      3.23 o
  -4 -10   3       70.06       79.66      4.74 o
  -3 -10   3       16.00       23.77      2.42 o
  -2 -10   3      181.22      211.85      7.53 o
  -1 -10   3      116.98       96.21      3.18 o
   0 -10   3      365.62      356.80      5.24 o
   1 -10   3      320.28      288.55      4.54 o
   2 -10   3        4.27        1.84      1.50 o
   3 -10   3       11.08        6.30      1.49 o
   4 -10   3        1.84        1.68      1.49 o
   5 -10   3       31.34       38.93      1.93 o
   6 -10   3       86.89       75.29      4.06 o
   7 -10   3      135.79      133.34      5.14 o
   8 -10   3        0.90        3.05      2.48 o
   9 -10   3       11.38       13.48      2.83 o
  10 -10   3        0.01       -0.48      2.91 o
  11 -10   3        2.31        2.09      3.13 o
  -8  -9   3        3.51        5.66      3.90 o
  -7  -9   3        2.13        0.71      3.29 o
  -6  -9   3       22.11       25.53      2.56 o
  -5  -9   3        6.13        0.11      2.12 o
  -4  -9   3       26.21       26.55      3.22 o
  -3  -9   3       24.48       21.16      2.06 o
  -2  -9   3      109.00      146.70      3.25 o
  -1  -9   3        1.71        0.06      1.25 o
   0  -9   3       93.72      116.74      2.66 o
   1  -9   3      273.47      300.22      4.52 o
   2  -9   3        2.92        0.73      1.16 o
   3  -9   3       72.77       65.68      1.56 o
   4  -9   3       23.06       21.26      1.12 o
   5  -9   3      123.19      144.88      2.02 o
   6  -9   3      357.60      336.46      3.91 o
   7  -9   3       85.50       98.66      2.29 o
   8  -9   3      142.11      157.33      2.88 o
   9  -9   3        0.10        1.23      1.58 o
  10  -9   3       54.07       57.04      2.22 o
  11  -9   3        8.99       10.28      2.99 o
  -9  -8   3        4.63        3.36      3.60 o
  -8  -8   3        2.09       -2.96      3.05 o
  -7  -8   3        7.22        1.68      2.94 o
  -6  -8   3       83.38       76.41      2.99 o
  -5  -8   3        7.00       11.06      2.06 o
  -4  -8   3       10.67       10.47      1.25 o
  -3  -8   3      820.92      810.04      6.72 o
  -2  -8   3       72.14       55.32      1.33 o
  -1  -8   3      230.65      216.11      4.12 o
   0  -8   3       90.44       97.08      1.91 o
   1  -8   3       53.70       83.47      1.63 o
   2  -8   3        7.93        7.30      0.83 o
   3  -8   3      584.57      650.16      5.24 o
   4  -8   3        1.08        4.27      0.82 o
   5  -8   3      255.81      262.51      3.43 o
   6  -8   3      138.25      119.72      2.26 o
   7  -8   3      162.81      157.82      3.09 o
   8  -8   3        2.36        2.86      1.28 o
   9  -8   3        0.46        0.75      1.36 o
  10  -8   3       23.70       16.81      1.62 o
  11  -8   3        6.29        5.80      1.69 o
  12  -8   3        2.25        2.83      1.86 o
 -10  -7   3       11.11        9.65      3.70 o
  -9  -7   3       51.30       49.87      4.06 o
  -8  -7   3        0.05       -0.99      2.81 o
  -7  -7   3       28.74       30.81      1.80 o
  -6  -7   3        5.26        4.02      1.22 o
  -5  -7   3        8.60       11.18      1.05 o
  -4  -7   3      461.90      509.52      4.69 o
  -3  -7   3      132.93      136.02      1.96 o
  -2  -7   3       95.19      117.05      1.84 o
  -1  -7   3        8.23        5.29      1.00 o
   0  -7   3      280.94      241.75      2.11 o
   1  -7   3       27.70       42.31      1.13 o
   2  -7   3       29.78       44.00      1.37 o
   3  -7   3       19.54       23.58      0.84 o
   4  -7   3      397.98      332.57      3.34 o
   5  -7   3      216.17      256.15      2.89 o
   6  -7   3       48.92       47.06      1.61 o
   7  -7   3       24.13       26.18      1.28 o
   8  -7   3       41.53       38.29      1.46 o
   9  -7   3       40.13       31.52      1.66 o
  10  -7   3        4.41        4.35      1.38 o
  11  -7   3        0.11        0.22      1.54 o
  12  -7   3       35.55       39.92      2.10 o
 -11  -6   3        2.58        3.13      2.94 o
 -10  -6   3        0.15        0.61      3.13 o
  -9  -6   3       13.24       10.16      1.70 o
  -8  -6   3       15.11        5.12      1.45 o
  -7  -6   3        6.27        4.23      1.30 o
  -6  -6   3       20.28       14.46      1.13 o
  -5  -6   3       59.90       75.39      1.43 o
  -4  -6   3      381.14      437.18      4.02 o
  -3  -6   3       22.53       42.73      1.05 o
  -2  -6   3      828.17      839.41      6.89 o
  -1  -6   3      912.26      969.59      8.16 o
   0  -6   3      118.10      121.62      1.39 o
   1  -6   3     1202.80     1252.65      9.47 o
   2  -6   3        1.06        0.12      0.51 o
   3  -6   3       54.51       31.15      0.74 o
   4  -6   3       49.78       32.38      0.97 o
   5  -6   3        6.19       11.44      0.69 o
   6  -6   3       37.45       24.59      1.07 o
   7  -6   3       12.99       14.48      1.08 o
   8  -6   3       38.22       33.52      1.69 o
   9  -6   3        6.51        3.45      1.10 o
  10  -6   3        9.61       18.37      1.37 o
  11  -6   3        0.35        0.12      1.41 o
  12  -6   3        4.06        4.08      1.66 o
 -11  -5   3        0.51        1.22      2.21 o
 -10  -5   3        9.32        6.83      1.54 o
  -9  -5   3       33.89       44.91      1.84 o
  -8  -5   3        0.00        0.21      1.22 o
  -7  -5   3      265.48      288.44      4.83 o
  -6  -5   3      136.65      111.25      1.94 o
  -5  -5   3       14.37       10.09      0.76 o
  -4  -5   3       55.55       66.02      1.22 o
  -3  -5   3        6.86        4.61      0.61 o
  -2  -5   3       57.19       48.78      0.95 o
  -1  -5   3     2880.39     3066.31     20.56 o
   0  -5   3       23.07       37.42      0.70 o
   1  -5   3      773.65      649.71      4.73 o
   2  -5   3      127.37       99.67      1.15 o
   3  -5   3      192.80      116.82      1.41 o
   4  -5   3       29.19       33.76      0.72 o
   5  -5   3        0.45        1.38      0.52 o
   6  -5   3      721.85      745.01      6.03 o
   7  -5   3        1.24        0.72      0.76 o
   8  -5   3       65.61       75.55      1.50 o
   9  -5   3        1.85       -0.06      0.96 o
  10  -5   3       18.40        8.16      1.15 o
  11  -5   3        3.24        2.81      1.27 o
  12  -5   3       24.89       23.66      1.65 o
 -12  -4   3        1.31        0.60      2.34 o
 -11  -4   3       15.47       19.05      1.63 o
 -10  -4   3       15.96       11.63      1.38 o
  -9  -4   3       17.71       12.61      1.20 o
  -8  -4   3       28.38       27.11      1.23 o
  -7  -4   3      333.32      331.85      4.47 o
  -6  -4   3        0.83       -0.69      0.69 o
  -5  -4   3      267.24      262.96      2.57 o
  -4  -4   3      418.61      371.22      3.31 o
  -3  -4   3        6.74        5.88      0.53 o
  -2  -4   3      316.04      187.17      2.00 o
  -1  -4   3     2616.16     2736.85     18.29 o
   0  -4   3       73.81       48.04      0.71 o
   1  -4   3     4202.66     4725.88     30.27 o
   2  -4   3      209.07      144.87      1.35 o
   3  -4   3       55.07       79.53      0.97 o
   4  -4   3      552.32      580.95      4.89 o
   5  -4   3       46.39       59.95      0.89 o
   6  -4   3        0.97        0.06      0.47 o
   7  -4   3      379.00      355.85      3.65 o
   8  -4   3      305.42      282.97      3.12 o
   9  -4   3      240.00      234.95      2.81 o
  10  -4   3       20.14       16.29      1.10 o
  11  -4   3        0.10       -0.27      1.11 o
  12  -4   3        0.01        0.47      1.31 o
 -12  -3   3       35.13       37.50      2.01 o
 -11  -3   3       31.78       32.01      1.68 o
 -10  -3   3      302.37      278.13      3.67 o
  -9  -3   3        0.03       -0.59      1.02 o
  -8  -3   3        0.66       -0.14      0.87 o
  -7  -3   3      187.38      209.77      2.71 o
  -6  -3   3       85.52       74.78      1.32 o
  -5  -3   3        5.49        7.38      0.55 o
  -4  -3   3      571.88      801.80      6.13 o
  -3  -3   3      181.08      127.94      1.41 o
  -1  -3   3      305.44      270.82      2.11 o
   0  -3   3     1310.60     1356.67      8.08 o
   1  -3   3      315.04      403.95      2.92 o
   2  -3   3      463.52      643.81      4.30 o
   3  -3   3       82.96       66.51      0.80 o
   4  -3   3     2123.59     2262.59     16.16 o
   5  -3   3      290.94      323.63      2.66 o
   6  -3   3       69.60       73.09      1.06 o
   7  -3   3        6.30       16.08      0.66 o
   8  -3   3       29.28       36.83      1.17 o
   9  -3   3        6.27        6.82      0.86 o
  10  -3   3       64.90       71.37      1.99 o
  11  -3   3        0.05        0.16      1.01 o
  12  -3   3        0.63        0.61      1.29 o
 -13  -2   3        1.22        2.62      1.83 o
 -12  -2   3        4.20        2.11      1.50 o
 -11  -2   3      178.53      184.67      3.01 o
 -10  -2   3        1.22        0.48      1.09 o
  -9  -2   3      405.56      390.40      4.13 o
  -8  -2   3       31.89       43.77      1.18 o
  -7  -2   3       20.24       11.72      0.75 o
  -6  -2   3      305.83      353.22      3.58 o
  -5  -2   3     1008.69     1244.69     10.65 o
  -4  -2   3      569.59      601.59      4.86 o
  -3  -2   3      817.90      595.62      4.57 o
  -2  -2   3      225.86      187.38      1.94 o
  -1  -2   3      446.45      533.81      3.63 o
   0  -2   3     5439.36     5054.87     35.99 o
   1  -2   3     1133.72     1158.16      7.49 o
   2  -2   3       81.65      131.80      1.02 o
   3  -2   3     2106.57     2046.17     18.91 o
   4  -2   3     3155.33     3205.87     31.88 o
   5  -2   3       45.59       60.95      1.04 o
   6  -2   3       83.97       89.34      1.60 o
   7  -2   3      612.78      528.97      6.89 o
   8  -2   3        7.75        8.38      0.55 o
   9  -2   3       28.86       25.90      0.98 o
  10  -2   3       35.63       33.46      1.03 o
  11  -2   3        6.30        7.96      1.14 o
  12  -2   3        0.03        0.06      1.26 o
 -13  -1   3        0.00       -0.30      1.70 o
 -12  -1   3        0.05       -0.79      1.41 o
 -11  -1   3        0.04       -1.24      1.24 o
 -10  -1   3      159.92      167.09      2.59 o
  -9  -1   3      137.22      141.42      2.45 o
  -8  -1   3       38.48       38.08      1.19 o
  -7  -1   3      502.18      527.43      5.53 o
  -6  -1   3       60.25       52.66      0.95 o
  -5  -1   3      557.94      644.34      5.43 o
  -4  -1   3       47.80       34.12      1.74 o
  -3  -1   3     1317.91     1281.49      9.37 o
  -2  -1   3     6498.05     6400.58     43.56 o
  -1  -1   3     3888.81     3966.96     23.73 o
   0  -1   3     1243.21     1706.57     10.97 o
   1  -1   3      899.00      777.16      5.64 o
   2  -1   3      164.88      263.62      3.53 o
   3  -1   3     1516.87     1453.36     25.95 o
   5  -1   3      174.58      225.01      4.77 o
   6  -1   3      139.66      134.44      2.54 o
   7  -1   3      648.59      690.57      9.06 o
   8  -1   3      343.71      340.17      4.89 o
   9  -1   3       14.61       19.20      0.71 o
  10  -1   3       12.50       20.35      0.96 o
  11  -1   3        1.81        0.93      1.01 o
  12  -1   3       44.45       55.79      1.99 o
 -13   0   3        0.47        0.37      1.63 o
 -12   0   3       42.23       45.79      1.84 o
 -11   0   3      168.35      195.87      2.98 o
 -10   0   3       24.23       28.99      1.25 o
  -9   0   3       39.24       55.89      1.35 o
  -8   0   3       64.67       70.36      1.34 o
  -7   0   3      356.08      338.18      3.23 o
  -6   0   3       33.54       54.58      0.96 o
  -5   0   3       29.29       59.39      0.98 o
  -4   0   3     1545.70     1382.67     11.05 o
  -3   0   3      808.06      748.94      5.16 o
  -2   0   3     8562.38     7856.02     58.48 o
  -1   0   3      242.91      217.93      1.53 o
   0   0   3    18611.18    19346.44    120.31 o
   1   0   3      637.77      908.54      6.06 o
   2   0   3      689.34      808.75     10.23 o
   3   0   3      954.37      971.58     25.76 o
   4   0   3        8.44        9.09      2.23 o
   5   0   3      717.11      563.70     16.72 o
   6   0   3      318.76      318.93      5.21 o
   7   0   3       65.05       79.85      1.33 o
   8   0   3       38.10       35.62      1.22 o
   9   0   3        7.89       12.43      0.70 o
  10   0   3        8.11        4.22      0.85 o
  11   0   3       67.88       72.53      1.64 o
  12   0   3        0.01        1.98      1.49 o
 -13   1   3        6.01        5.57      1.64 o
 -12   1   3        7.33        6.05      1.43 o
 -11   1   3        4.40        1.68      1.20 o
 -10   1   3        0.64        3.41      1.00 o
  -9   1   3       58.96       40.58      1.26 o
  -8   1   3       83.77       80.42      1.88 o
  -7   1   3      275.99      275.17      3.03 o
  -6   1   3      103.14       81.57      1.36 o
  -5   1   3        4.51        0.47      0.47 o
  -4   1   3      126.18       90.23      1.44 o
  -3   1   3    10806.82    10992.04     74.52 o
  -2   1   3    23294.83    24513.74    190.19 o
  -1   1   3      575.92      689.84      4.22 o
   0   1   3     1955.27     2332.78     14.62 o
   1   1   3       69.53       40.42      0.48 o
   2   1   3     7598.73     7558.12     74.76 o
   3   1   3      216.37      200.75      2.53 o
   4   1   3     1370.04     1349.45     16.94 o
   5   1   3      228.91      282.48      3.17 o
   6   1   3      276.59      277.94      3.53 o
   7   1   3      253.67      236.05      3.18 o
   8   1   3        4.20        4.61      0.61 o
   9   1   3       25.17       29.21      0.91 o
  10   1   3       53.19       55.36      1.51 o
  11   1   3        9.89        7.83      1.16 o
 -13   2   3        2.49       -0.49      1.61 o
 -12   2   3       21.87       17.61      1.75 o
 -11   2   3        4.00        6.21      1.26 o
 -10   2   3       38.61       39.50      1.41 o
  -9   2   3        0.27       -0.55      0.88 o
  -8   2   3       15.03       19.20      0.91 o
  -7   2   3      938.11      949.05      8.80 o
  -6   2   3      408.08      330.48      3.47 o
  -5   2   3      166.29      190.38      2.60 o
  -4   2   3      216.83      295.51      3.05 o
  -3   2   3     8397.61     8397.65     59.57 o
  -2   2   3      972.54      963.01      9.26 o
  -1   2   3       49.66       25.54      0.64 o
   0   2   3      131.92       40.82      0.50 o
   1   2   3      215.78      241.02      1.98 o
   2   2   3     1110.86     1241.95      8.95 o
   3   2   3       16.60        6.89      0.34 o
   4   2   3     1207.52     1089.92      7.93 o
   5   2   3      876.83      825.67      6.10 o
   6   2   3      294.86      292.60      2.55 o
   7   2   3        0.61       -0.26      0.63 o
   8   2   3       34.84       46.24      1.24 o
   9   2   3       28.53       28.36      1.24 o
  10   2   3       13.60        7.85      1.05 o
  11   2   3        9.89       11.89      1.28 o
 -14   3   3       10.11        9.27      7.22 o
 -13   3   3        4.02        2.47      1.68 o
 -12   3   3       63.10       57.36      1.99 o
 -11   3   3       90.70       98.52      2.66 o
 -10   3   3       14.17       16.23      1.27 o
  -9   3   3      138.03      115.61      2.10 o
  -8   3   3      183.89      238.87      2.75 o
  -7   3   3       40.37       86.43      1.46 o
  -6   3   3       99.36      108.32      1.64 o
  -5   3   3      536.20      425.83      4.03 o
  -4   3   3      327.09      303.91      2.90 o
  -3   3   3       75.59       87.15      1.32 o
  -2   3   3       24.34       18.03      0.86 o
  -1   3   3      109.65      123.67      1.45 o
   0   3   3       65.69       36.42      0.57 o
   1   3   3      108.28      127.36      1.10 o
   2   3   3       56.87       53.16      1.56 o
   3   3   3       35.61       38.69      0.69 o
   4   3   3        6.81       24.69      0.64 o
   5   3   3       24.23       19.33      0.89 o
   6   3   3      653.42      692.21      5.90 o
   7   3   3        2.21        3.92      0.81 o
   8   3   3       25.20       18.32      1.04 o
   9   3   3       10.72       13.00      1.14 o
  10   3   3        0.06        0.00      1.10 o
  11   3   3        6.41        4.35      1.41 o
 -13   4   3       45.12       46.46      3.54 o
 -12   4   3       54.36       49.39      2.63 o
 -11   4   3        3.79        5.15      1.43 o
 -10   4   3       20.35       24.95      1.46 o
  -9   4   3      101.01       92.98      1.88 o
  -8   4   3      208.56      170.42      2.19 o
  -7   4   3        6.65        0.72      0.74 o
  -6   4   3        0.13       -0.03      0.60 o
  -5   4   3       38.78       45.98      0.97 o
  -4   4   3      119.91      158.77      1.79 o
  -3   4   3     1557.81     1534.87     11.13 o
  -2   4   3     1638.59     1683.44     11.42 o
  -1   4   3       25.56       28.78      0.70 o
   0   4   3      301.91      373.22      2.78 o
   1   4   3      195.07      169.37      1.56 o
   2   4   3     1859.61     1854.86     14.15 o
   3   4   3      144.18      173.41      1.71 o
   4   4   3       11.48        6.00      0.70 o
   5   4   3       63.63       81.94      1.52 o
   6   4   3        9.73        6.32      0.91 o
   7   4   3        0.36       -0.85      0.98 o
   8   4   3        8.80        7.49      1.17 o
   9   4   3       16.78       20.54      1.76 o
  10   4   3        1.20        1.84      1.42 o
 -13   5   3       43.52       40.77      3.08 o
 -12   5   3       26.64       32.23      2.01 o
 -11   5   3       15.85       16.91      1.66 o
 -10   5   3        5.70        6.66      1.37 o
  -9   5   3       18.94       16.16      1.24 o
  -8   5   3        0.13        2.75      0.86 o
  -7   5   3        0.32        0.25      0.76 o
  -6   5   3       96.57      139.46      1.88 o
  -5   5   3     1347.64     1238.85      9.81 o
  -4   5   3      993.58      977.04      8.69 o
  -3   5   3       45.42       60.51      1.28 o
  -2   5   3     1161.46     1086.00      9.04 o
  -1   5   3      302.13      389.49      3.10 o
   0   5   3      224.17      248.99      2.19 o
   1   5   3      776.90      860.79      6.38 o
   2   5   3        1.23        2.45      0.44 o
   3   5   3      183.16      173.43      2.13 o
   4   5   3       68.00       59.76      1.33 o
   5   5   3      468.32      501.74      5.21 o
   6   5   3      146.44      117.88      2.45 o
   7   5   3       17.95       17.35      1.34 o
   8   5   3        8.91        8.79      1.39 o
   9   5   3        7.16        5.14      1.51 o
 -13   6   3        1.69        3.34      2.99 o
 -12   6   3        4.00        6.52      2.62 o
 -11   6   3        4.11        3.74      2.36 o
 -10   6   3        5.45        7.18      1.59 o
  -9   6   3      220.19      224.05      3.15 o
  -8   6   3       18.59       22.40      1.13 o
  -7   6   3       22.88       19.40      1.02 o
  -6   6   3      128.04      161.47      2.06 o
  -5   6   3      474.90      500.15      4.32 o
  -4   6   3       70.51       42.32      1.90 o
  -3   6   3       19.61       13.53      0.70 o
  -2   6   3        0.42       -0.05      0.60 o
  -1   6   3      214.04      190.30      1.86 o
   0   6   3       18.66       29.61      0.92 o
   1   6   3      367.74      392.94      3.23 o
   2   6   3      161.28      149.58      1.76 o
   3   6   3       20.76       15.21      1.03 o
   4   6   3       77.39       72.18      2.29 o
   5   6   3      405.42      410.50      4.42 o
   6   6   3        0.52        0.84      1.29 o
   7   6   3       29.24       32.09      1.83 o
   8   6   3        9.69       11.04      1.67 o
   9   6   3       19.52       19.69      1.88 o
 -13   7   3        0.10       -0.79      3.06 o
 -12   7   3        6.14        5.85      2.86 o
 -11   7   3       14.80       15.76      2.69 o
 -10   7   3       17.71       11.80      2.44 o
  -9   7   3       26.68       20.78      2.02 o
  -8   7   3       19.98       23.97      1.44 o
  -7   7   3        9.06        5.14      1.04 o
  -6   7   3        0.00        0.10      0.86 o
  -5   7   3       42.22       44.86      2.35 o
  -4   7   3        0.72        0.51      0.72 o
  -3   7   3        0.17       -0.08      0.72 o
  -2   7   3        1.86        0.32      0.71 o
  -1   7   3        0.16        1.91      0.71 o
   0   7   3        9.47        5.34      0.79 o
   1   7   3      190.60      185.71      2.23 o
   2   7   3       43.46       35.08      1.20 o
   3   7   3        3.07        4.22      1.15 o
   4   7   3       27.14       29.53      1.61 o
   5   7   3       37.95       36.92      1.78 o
   6   7   3       37.45       37.17      1.90 o
   7   7   3        4.79        2.88      1.74 o
   8   7   3       12.89        7.45      1.94 o
 -13   8   3        0.58        0.23      4.02 o
 -12   8   3        0.00       -0.49      2.93 o
 -11   8   3        0.00       -2.18      2.54 o
 -10   8   3        4.04        2.79      2.42 o
  -9   8   3       56.61       49.57      4.36 o
  -8   8   3       26.17       23.55      2.02 o
  -7   8   3       15.15       12.06      2.06 o
  -6   8   3       85.65       73.06      2.09 o
  -5   8   3       14.23       14.93      1.24 o
  -4   8   3       20.37       18.00      1.25 o
  -3   8   3        2.59        3.85      1.07 o
  -2   8   3        0.08        0.22      0.94 o
  -1   8   3      239.77      200.32      2.46 o
   0   8   3        5.35        2.36      1.00 o
   1   8   3        0.80        1.47      1.00 o
   2   8   3        7.74       11.88      1.35 o
   3   8   3       64.73       66.01      2.12 o
   4   8   3        6.30        4.11      1.60 o
   5   8   3       23.43       20.21      1.84 o
   6   8   3        0.75       -0.55      1.84 o
   7   8   3        0.08        0.52      2.01 o
 -12   9   3        0.22        0.10      3.18 o
 -11   9   3       12.45        9.40      2.97 o
 -10   9   3        2.47       -0.09      2.64 o
  -9   9   3        1.30       -0.64      2.38 o
  -8   9   3        0.19        1.85      1.91 o
  -7   9   3      185.29      224.55      4.42 o
  -6   9   3       88.54       69.61      2.57 o
  -5   9   3      189.96      217.97      3.59 o
  -4   9   3        2.60        0.98      1.38 o
  -3   9   3       72.22       74.84      3.81 o
  -2   9   3        0.51        0.03      1.32 o
  -1   9   3       54.10       78.88      2.36 o
   0   9   3       94.18       94.15      2.75 o
   1   9   3       24.41       34.67      2.94 o
   2   9   3       34.48       36.23      4.02 o
   3   9   3       11.84        8.50      3.13 o
   4   9   3        1.13        1.07      3.22 o
   5   9   3        5.22        4.01      3.48 o
   6   9   3        1.86        0.66      3.85 o
 -11  10   3        8.27        3.83      3.21 o
 -10  10   3        0.65       -1.22      2.82 o
  -9  10   3        7.63        7.18      2.97 o
  -8  10   3        2.64        5.00      2.73 o
  -7  10   3        0.01        0.27      1.99 o
  -6  10   3        0.79        1.78      1.94 o
  -5  10   3        3.09        1.41      1.64 o
  -4  10   3       18.50       20.54      2.27 o
  -3  10   3       44.34       35.22      2.61 o
  -2  10   3        4.88        4.21      1.90 o
  -1  10   3        5.29        1.73      2.13 o
   0  10   3        4.31        0.71      2.94 o
   1  10   3        1.17        4.60      3.23 o
   2  10   3       16.60       25.60      3.77 o
   3  10   3        5.32        6.65      5.46 o
   4  10   3       10.57       12.03      3.92 o
   5  10   3        5.04        3.76      4.02 o
 -10  11   3        1.45        4.82      3.46 o
  -9  11   3        3.06        6.03      3.25 o
  -8  11   3        9.49       10.62      3.15 o
  -7  11   3       26.73       27.07      2.72 o
  -6  11   3        2.81        3.58      2.32 o
  -5  11   3        2.33        5.19      2.20 o
  -4  11   3       10.32        6.34      2.22 o
  -3  11   3       40.67       56.36      2.86 o
  -2  11   3        0.80       -1.02      2.56 o
  -1  11   3       70.72       74.75     10.91 o
   0  11   3       87.03       82.37      6.16 o
   1  11   3       23.90       24.68      3.98 o
   2  11   3       12.69       11.13      4.07 o
   3  11   3        0.26       -0.76      3.88 o
   4  11   3        5.19        5.04      4.40 o
  -9  12   3        0.04        1.47      3.72 o
  -8  12   3        0.82        0.68      3.41 o
  -7  12   3        0.42        1.04      2.87 o
  -6  12   3        0.85        1.77      2.65 o
  -5  12   3        0.00       -0.78      2.54 o
  -4  12   3       16.50       20.59      3.23 o
  -3  12   3        0.47       -1.02      2.84 o
  -2  12   3        0.53       -1.93      3.81 o
  -1  12   3      108.52       90.70      9.56 o
   0  12   3        3.85        0.40      4.23 o
   1  12   3        0.32       -1.24      4.39 o
   2  12   3        0.31       -3.97      4.46 o
  -7  13   3        0.04       -1.09      3.87 o
  -6  13   3        3.99        0.93      3.12 o
  -5  13   3       18.24       21.02      3.17 o
  -4  13   3        0.22       -1.98      3.11 o
  -3  13   3        4.26       12.34      5.05 o
  -2  13   3       25.73       26.53      5.25 o
  -1  13   3        2.84       -4.77      4.77 o
   0  13   3        1.24        0.22      4.93 o
  -1 -14   4        4.96        4.14      5.13 o
   0 -14   4        1.24        1.14      3.43 o
   1 -14   4        3.73        1.68      3.25 o
   2 -14   4        3.06        6.70      3.32 o
   3 -14   4        4.24        5.60      4.13 o
   4 -14   4        6.23       10.54      4.21 o
   5 -14   4        2.93        5.26      4.27 o
   6 -14   4        3.63        4.98      4.58 o
  -3 -13   4        7.89        6.48      4.84 o
  -2 -13   4        8.10        6.08      4.53 o
  -1 -13   4        6.52        7.95      3.03 o
   0 -13   4       12.60       19.03      3.07 o
   1 -13   4       25.36       14.34      2.92 o
   2 -13   4       17.54       25.16      3.10 o
   3 -13   4       18.39       16.53      3.19 o
   4 -13   4        9.25        6.25      3.79 o
   5 -13   4        2.43        1.89      3.75 o
   6 -13   4        0.06       -0.01      3.77 o
   7 -13   4        0.01        0.92      3.88 o
   8 -13   4       10.15       13.26      6.10 o
  -5 -12   4        0.27        2.46      4.39 o
  -4 -12   4        0.29       -0.40      4.22 o
  -3 -12   4       30.08       27.49      4.47 o
  -2 -12   4       28.45       33.84      3.10 o
  -1 -12   4       19.93       26.30      3.46 o
   0 -12   4      126.75      132.71      4.17 o
   1 -12   4        3.83       -1.58      2.25 o
   2 -12   4       22.60       22.81      2.24 o
   3 -12   4       38.87       33.77      2.58 o
   4 -12   4        0.94        0.37      2.43 o
   5 -12   4        0.26       -1.12      3.61 o
   6 -12   4        0.28       -0.75      3.25 o
   7 -12   4       23.28       29.79      4.13 o
   8 -12   4       12.79       14.49      3.92 o
   9 -12   4        2.02        4.65      3.92 o
  -6 -11   4        4.50        3.55      4.14 o
  -5 -11   4        8.68       14.54      7.57 o
  -4 -11   4       50.29       56.39      5.66 o
  -3 -11   4        9.94        7.88      2.50 o
  -2 -11   4       20.16       29.78      2.63 o
  -1 -11   4       14.27       17.33      2.30 o
   0 -11   4        3.23        6.80      2.17 o
   1 -11   4        0.55        1.73      1.74 o
   2 -11   4       30.94       24.99      1.95 o
   3 -11   4       59.20       66.23      2.45 o
   4 -11   4      111.52      111.97      2.92 o
   5 -11   4       55.21       60.05     10.62 o
   6 -11   4       34.35       31.09      5.16 o
   7 -11   4        0.99        1.21      3.07 o
   8 -11   4       34.02       27.85      3.81 o
   9 -11   4        0.25        0.42      3.44 o
  10 -11   4        4.75        5.69      3.86 o
  -8 -10   4        2.06        2.30      4.13 o
  -7 -10   4       14.01        9.31      3.93 o
  -6 -10   4        2.00       -0.50      3.44 o
  -5 -10   4        0.20       -3.17      3.17 o
  -4 -10   4       18.49       13.34      3.28 o
  -3 -10   4        7.67        7.29      2.07 o
  -2 -10   4        3.23        1.84      1.91 o
  -1 -10   4      205.97      184.12      3.67 o
   0 -10   4        0.01        0.33      1.53 o
   1 -10   4       64.79       76.08      2.70 o
   2 -10   4        0.55        0.26      1.47 o
   3 -10   4        0.15        0.10      1.44 o
   4 -10   4       71.14       76.61      2.34 o
   5 -10   4       87.11       64.14      2.55 o
   6 -10   4       87.18       92.70     12.06 o
   7 -10   4        0.03        1.53      2.69 o
   8 -10   4        3.78        3.18      2.94 o
   9 -10   4        0.91       -3.05      3.15 o
  10 -10   4        1.06        1.49      3.40 o
  -9  -9   4        3.44        4.34      4.18 o
  -8  -9   4        8.45        7.03      3.80 o
  -7  -9   4        2.57        2.66      3.15 o
  -6  -9   4        5.50        0.44      2.82 o
  -5  -9   4        1.46        1.84      2.90 o
  -4  -9   4        6.43        9.98      2.30 o
  -3  -9   4       88.24       89.56      2.96 o
  -2  -9   4       30.98       44.50      1.97 o
  -1  -9   4       72.88       99.65      2.51 o
   0  -9   4      286.52      306.96      4.21 o
   1  -9   4       23.77       42.02      2.05 o
   2  -9   4      246.43      296.97      3.47 o
   3  -9   4        3.90        5.44      0.98 o
   4  -9   4      410.17      371.30      3.53 o
   5  -9   4      787.32      822.31      7.56 o
   6  -9   4       16.02       21.05      1.61 o
   7  -9   4       11.42        9.38      1.58 o
   8  -9   4       11.64       17.56      1.86 o
   9  -9   4       17.27       25.26      2.33 o
  10  -9   4       19.77       18.50      2.07 o
  11  -9   4        5.27        6.22      2.06 o
  -9  -8   4        0.00        1.56      3.59 o
  -8  -8   4        2.50       -0.45      3.19 o
  -7  -8   4        2.97        3.40      3.08 o
  -6  -8   4      137.28      130.57      4.06 o
  -5  -8   4       14.72       23.73      2.06 o
  -4  -8   4      166.29      166.92      3.23 o
  -3  -8   4       62.58       64.70      1.88 o
  -2  -8   4       53.61       50.00      1.52 o
  -1  -8   4      133.11       91.13      2.78 o
   0  -8   4       21.01       27.75      1.10 o
   1  -8   4       28.65       23.84      1.05 o
   2  -8   4      216.13      183.44      2.23 o
   3  -8   4       19.64       20.35      0.96 o
   4  -8   4      172.59      154.41      1.96 o
   5  -8   4      145.52      183.47      2.55 o
   6  -8   4        1.25        2.84      1.23 o
   7  -8   4      118.12      115.14      2.38 o
   8  -8   4       27.74       34.75      1.68 o
   9  -8   4       40.06       47.27      2.01 o
  10  -8   4        3.15        3.19      1.60 o
  11  -8   4        1.77        2.26      1.77 o
 -10  -7   4       20.80       30.22      5.98 o
  -9  -7   4        0.72        0.70      3.16 o
  -8  -7   4        0.86        2.06      2.82 o
  -7  -7   4        6.82        9.43      2.76 o
  -6  -7   4        4.28        1.57      1.20 o
  -5  -7   4     1114.00     1158.38      9.55 o
  -4  -7   4        3.58        1.09      0.90 o
  -3  -7   4       96.27      109.88      1.74 o
  -2  -7   4      602.66      611.03      6.37 o
  -1  -7   4       14.99       11.87      0.73 o
   0  -7   4       10.26       10.31      1.35 o
   1  -7   4       97.95       73.34      1.60 o
   2  -7   4       16.14       11.32      0.75 o
   3  -7   4      218.25      219.25      2.14 o
   4  -7   4       55.31       77.42      1.20 o
   5  -7   4       78.03       46.07      1.20 o
   6  -7   4       27.53       34.11      1.38 o
   7  -7   4      474.31      456.70      4.92 o
   8  -7   4        1.17        0.01      1.08 o
   9  -7   4      123.64      123.66      2.64 o
  10  -7   4        2.09        2.35      1.29 o
  11  -7   4       11.39        9.76      1.62 o
  12  -7   4        1.59       -2.23      6.45 o
 -11  -6   4        1.67        1.52      2.91 o
 -10  -6   4       36.42       39.42      3.17 o
  -9  -6   4       34.04       27.44      3.36 o
  -8  -6   4        3.88        2.86      1.47 o
  -7  -6   4      241.84      228.59      3.69 o
  -6  -6   4      335.08      331.09      3.43 o
  -5  -6   4     1085.51      928.64      7.72 o
  -4  -6   4       17.00       25.46      0.96 o
  -3  -6   4     1141.72     1117.62      9.00 o
  -2  -6   4        7.13       10.56      1.70 o
  -1  -6   4        2.36        0.59      0.52 o
   0  -6   4      704.83      666.41      8.39 o
   1  -6   4     2008.88     2122.19     15.01 o
   2  -6   4      321.86      229.53      2.11 o
   3  -6   4     1077.41     1060.81      7.49 o
   4  -6   4      110.08       80.25      1.68 o
   5  -6   4       45.57       43.61      1.03 o
   6  -6   4       66.75       53.18      1.22 o
   7  -6   4      547.47      549.21      5.53 o
   8  -6   4      230.05      226.77      2.94 o
   9  -6   4       19.56       15.45      1.52 o
  10  -6   4       36.66       47.41      1.98 o
  11  -6   4       25.14       34.07      1.80 o
  12  -6   4        0.05        1.14      1.72 o
 -11  -5   4        0.04       -2.54      2.54 o
 -10  -5   4       18.10       18.49      1.77 o
  -9  -5   4        0.67       -0.66      1.32 o
  -8  -5   4        2.71        1.20      1.26 o
  -7  -5   4        3.10        0.15      1.06 o
  -6  -5   4        5.66        9.28      0.87 o
  -5  -5   4        0.08        3.99      0.74 o
  -4  -5   4      360.79      416.58      3.79 o
  -3  -5   4      382.18      323.51      3.05 o
  -2  -5   4      273.20      159.55      2.01 o
  -1  -5   4       49.78       29.75      0.78 o
   0  -5   4       11.13        7.20      0.57 o
   1  -5   4      175.90      124.11      1.41 o
   2  -5   4     1083.70     1117.12      7.77 o
   3  -5   4        4.57       17.53      0.60 o
   4  -5   4      269.21      358.99      3.69 o
   5  -5   4      189.80      214.85      2.35 o
   6  -5   4       77.66       70.33      1.11 o
   7  -5   4      410.52      404.03      3.96 o
   8  -5   4       46.79       41.97      1.22 o
   9  -5   4        0.12       -0.35      0.95 o
  10  -5   4        0.75        0.63      1.09 o
  11  -5   4       36.98       40.28      1.89 o
  12  -5   4        8.72       11.21      1.66 o
 -12  -4   4        0.12       -1.28      2.49 o
 -11  -4   4        0.00        0.24      1.50 o
 -10  -4   4        1.42        1.87      1.30 o
  -9  -4   4       59.00       49.98      1.58 o
  -8  -4   4       33.69       27.22      1.21 o
  -7  -4   4      236.91      221.66      4.34 o
  -6  -4   4       63.18       69.12      1.92 o
  -5  -4   4      728.41      662.62      5.55 o
  -4  -4   4      169.66      160.60      1.83 o
  -3  -4   4      543.43      449.14      3.88 o
  -1  -4   4     4805.85     4627.03     30.71 o
   0  -4   4     2565.47     2869.14     19.91 o
   1  -4   4     6609.47     7303.58     50.02 o
   2  -4   4      106.68      123.37      1.18 o
   3  -4   4        6.88        6.52      0.51 o
   4  -4   4      242.90      220.17      2.05 o
   5  -4   4      204.37      208.38      2.30 o
   6  -4   4        6.64        6.35      0.51 o
   7  -4   4       87.00       80.25      1.28 o
   8  -4   4        1.48        2.25      0.72 o
   9  -4   4        0.89        0.39      0.81 o
  10  -4   4       31.96       34.85      1.22 o
  11  -4   4        9.56        8.24      1.26 o
  12  -4   4       16.28       16.09      1.53 o
 -12  -3   4        4.10        3.76      2.46 o
 -11  -3   4        0.94        1.31      1.44 o
 -10  -3   4        0.39        0.90      1.26 o
  -9  -3   4        5.60        7.22      1.14 o
  -8  -3   4       24.08       14.52      1.04 o
  -7  -3   4       97.42       69.96      1.35 o
  -6  -3   4        1.71        9.50      0.83 o
  -5  -3   4      725.35      773.11      6.29 o
  -4  -3   4       13.72       11.90      0.55 o
  -3  -3   4      908.13     1203.67      9.78 o
  -1  -3   4      109.59      140.69      1.40 o
   0  -3   4     3593.81     3810.08     26.24 o
   1  -3   4       13.38       15.37      0.47 o
   2  -3   4      168.35      197.74      1.70 o
   3  -3   4       32.25       58.08      0.68 o
   4  -3   4        1.86        7.80      0.33 o
   5  -3   4      161.88      196.39      1.91 o
   6  -3   4       13.10       11.23      0.49 o
   7  -3   4      185.03      166.27      2.00 o
   8  -3   4       20.67       25.61      0.89 o
   9  -3   4       17.09       13.50      0.87 o
  10  -3   4       51.53       57.87      2.17 o
  11  -3   4       34.55       29.70      1.30 o
  12  -3   4        5.77        1.84      1.51 o
 -13  -2   4        4.81        4.15      2.67 o
 -12  -2   4       15.00       14.07      1.71 o
 -11  -2   4        0.15       -0.40      1.33 o
 -10  -2   4        3.02        1.94      1.17 o
  -9  -2   4       10.52       12.58      1.07 o
  -8  -2   4        0.81        1.88      0.84 o
  -7  -2   4      395.34      393.45      3.76 o
  -6  -2   4      275.98      228.75      2.41 o
  -5  -2   4       53.36       39.77      0.86 o
  -4  -2   4      103.53      114.68      1.31 o
  -3  -2   4     1636.04     1692.79     10.66 o
  -2  -2   4     1549.14     1351.34     10.36 o
  -1  -2   4      129.25      152.14      1.10 o
   0  -2   4      928.33      970.17      6.60 o
   1  -2   4      296.87      268.10      1.91 o
   2  -2   4      847.59      859.30      5.59 o
   3  -2   4     1116.68     1503.25     15.12 o
   4  -2   4      545.48      503.39      5.81 o
   5  -2   4      225.63      254.15      4.28 o
   6  -2   4       66.52       71.50      3.04 o
   7  -2   4       30.73       33.56      1.44 o
   8  -2   4      582.78      541.59      8.67 o
   9  -2   4        7.75       13.72      0.70 o
  10  -2   4       22.96       32.95      1.03 o
  11  -2   4       54.27       57.35      1.53 o
  12  -2   4        0.98        0.91      1.41 o
 -13  -1   4        0.02       -0.41      2.44 o
 -12  -1   4        0.57        0.45      1.49 o
 -11  -1   4       31.69       19.25      1.48 o
 -10  -1   4       30.98       38.39      1.48 o
  -9  -1   4        3.46        1.44      0.92 o
  -8  -1   4      102.26      103.93      1.74 o
  -7  -1   4     1379.90     1607.49     13.07 o
  -6  -1   4      167.31      182.54      2.03 o
  -5  -1   4      279.68      229.43      2.31 o
  -4  -1   4      830.74      951.29      7.47 o
  -3  -1   4       68.52       96.81      1.45 o
  -2  -1   4     1049.26      798.26      5.54 o
  -1  -1   4     1048.92      973.39      6.40 o
   0  -1   4    10996.08    10831.72     69.09 o
   1  -1   4      223.31      342.07      2.73 o
   2  -1   4       12.84       12.33      0.42 o
   3  -1   4      874.95      877.81     11.15 o
   4  -1   4        0.50       12.50      2.52 o
   5  -1   4      514.26      420.08     13.26 o
   6  -1   4      338.41      311.60     11.09 o
   7  -1   4      441.99      408.99     13.96 o
   8  -1   4      247.61      230.46      4.21 o
   9  -1   4        0.26        0.25      1.23 o
  10  -1   4        1.43        1.65      0.75 o
  11  -1   4       33.90       37.17      1.44 o
 -13   0   4        0.62        0.86      1.70 o
 -12   0   4       47.12       52.57      1.96 o
 -11   0   4      155.30      186.40      2.98 o
 -10   0   4       32.07       52.59      1.59 o
  -9   0   4        2.75        0.38      0.87 o
  -8   0   4       19.08       26.07      0.97 o
  -7   0   4      233.78      281.49      2.86 o
  -6   0   4      648.18      660.95      5.98 o
  -5   0   4      242.27      212.35      2.29 o
  -4   0   4      714.60      705.71      6.21 o
  -3   0   4      999.29      884.95      6.58 o
  -2   0   4      333.54      331.84      2.58 o
  -1   0   4     8606.23     8022.28     59.74 o
   0   0   4      886.93     1009.66      6.84 o
   1   0   4      763.80      913.47      6.15 o
   2   0   4      743.07      540.93      5.60 o
   3   0   4      133.68      156.54      3.27 o
   4   0   4      213.73      227.17      8.21 o
   5   0   4      123.57      126.43      6.16 o
   6   0   4      280.96      302.68     11.21 o
   7   0   4       90.39      104.96      6.63 o
   8   0   4      178.84      175.11      3.41 o
   9   0   4       47.56       46.71      2.40 o
  10   0   4        8.32       10.39      0.86 o
  11   0   4        7.11        4.78      1.20 o
 -13   1   4       14.46        7.60      1.77 o
 -12   1   4        0.07        0.11      1.45 o
 -11   1   4       82.38       66.39      1.87 o
 -10   1   4        6.95       10.36      1.16 o
  -9   1   4       16.71       10.78      1.00 o
  -8   1   4      913.64      972.67      8.67 o
  -7   1   4       91.14       63.34      1.49 o
  -6   1   4      155.66      110.20      1.68 o
  -5   1   4      193.89      175.62      2.14 o
  -4   1   4     1843.43     2110.77     18.72 o
  -3   1   4     2070.79     2453.31     17.62 o
  -2   1   4     2725.56     2942.53     19.49 o
  -1   1   4        3.36        4.55      0.29 o
   0   1   4       30.37       61.84      0.62 o
   2   1   4     2001.10     2163.53     16.84 o
   3   1   4      104.07      168.91      2.66 o
   4   1   4     2488.69     2750.32     44.96 o
   5   1   4       15.92       20.56      0.70 o
   6   1   4       51.88       46.28      1.12 o
   7   1   4      938.46      899.66     13.60 o
   8   1   4       24.65       30.62      0.99 o
   9   1   4      128.03      135.09      1.94 o
  10   1   4       16.09       19.87      1.19 o
  11   1   4       88.57       83.50      2.17 o
 -14   2   4        0.79        2.64      2.76 o
 -13   2   4        0.04        0.28      2.31 o
 -12   2   4      135.41      142.35      2.93 o
 -11   2   4       13.87       13.39      1.41 o
 -10   2   4        1.84        1.54      1.10 o
  -9   2   4      149.45      158.91      2.59 o
  -8   2   4       60.41       70.34      1.92 o
  -7   2   4      110.86      111.56      3.18 o
  -6   2   4       13.97        5.68      0.70 o
  -5   2   4      888.21      876.06      8.12 o
  -4   2   4       34.18       53.93      0.92 o
  -3   2   4       15.58       24.20      0.64 o
  -2   2   4      193.35      134.26      1.27 o
  -1   2   4      181.78      180.10      2.25 o
   0   2   4       88.14       60.85      0.69 o
   1   2   4      395.12      363.02      3.00 o
   2   2   4     3715.52     3924.50     26.79 o
   3   2   4      299.22      342.81      2.71 o
   4   2   4      270.38      232.50      2.58 o
   5   2   4        1.14        3.98      0.45 o
   6   2   4      189.06      192.75      1.91 o
   7   2   4        3.12        4.31      0.82 o
   8   2   4       10.73        6.40      0.77 o
   9   2   4        9.28        6.47      0.99 o
  10   2   4        2.94        2.39      1.04 o
  11   2   4       31.92       33.76      2.18 o
 -14   3   4        0.74       -0.14      2.73 o
 -13   3   4       30.23       23.10      2.76 o
 -12   3   4       41.08       45.29      1.92 o
 -11   3   4      209.48      226.75      4.22 o
 -10   3   4       15.54       17.59      1.36 o
  -9   3   4        1.60       -0.19      0.99 o
  -8   3   4       64.88       61.05      1.40 o
  -7   3   4        6.63       18.18      0.92 o
  -6   3   4        7.85        6.31      0.76 o
  -5   3   4       11.38        8.41      0.70 o
  -4   3   4       53.52       50.18      1.17 o
  -3   3   4      397.42      482.85      3.75 o
  -2   3   4     3655.07     3700.02     24.67 o
  -1   3   4      423.87      314.31      2.47 o
   0   3   4      268.31      341.48      2.45 o
   1   3   4      659.03      799.62      5.56 o
   2   3   4      553.07      548.00      4.25 o
   3   3   4       72.50      100.81      1.20 o
   4   3   4       37.74       23.15      0.82 o
   5   3   4      147.52      125.50      1.49 o
   6   3   4        0.49        2.89      0.76 o
   7   3   4       14.65       13.19      1.09 o
   8   3   4       20.19       20.89      1.08 o
   9   3   4      131.19      129.96      2.25 o
  10   3   4        7.05        4.58      1.25 o
 -14   4   4       10.29        7.47      4.46 o
 -13   4   4       45.47       55.70      3.23 o
 -12   4   4       47.52       59.99      3.02 o
 -11   4   4        2.14        2.08      1.48 o
 -10   4   4       13.10       27.86      1.57 o
  -9   4   4        0.25        2.23      1.07 o
  -8   4   4      283.34      278.94      3.25 o
  -7   4   4       54.00       31.88      1.01 o
  -6   4   4      310.92      357.65      3.40 o
  -5   4   4      598.29      606.36      5.43 o
  -4   4   4     6288.87     6799.48     46.55 o
  -3   4   4     1403.68     1367.68      9.17 o
  -2   4   4       18.94       10.12      0.54 o
  -1   4   4      268.96      189.74      1.83 o
   0   4   4       11.08       10.60      0.51 o
   1   4   4      482.77      530.78      3.77 o
   2   4   4      161.01      113.23      1.38 o
   3   4   4       10.06       13.78      0.68 o
   4   4   4       10.06        9.74      0.78 o
   5   4   4       53.94       58.21      1.39 o
   6   4   4        4.83        4.16      0.96 o
   7   4   4        0.24        0.62      1.04 o
   8   4   4       11.36       10.10      1.24 o
   9   4   4       68.52       64.95      1.84 o
  10   4   4       24.68       25.59      1.82 o
 -13   5   4        1.94        0.84      2.56 o
 -12   5   4       11.40       17.04      2.83 o
 -11   5   4       57.77       63.60      3.86 o
 -10   5   4        1.05        1.38      1.42 o
  -9   5   4        9.56        3.91      1.14 o
  -8   5   4        1.39        1.35      0.93 o
  -7   5   4      134.75      130.14      2.63 o
  -6   5   4      427.46      599.36      5.24 o
  -5   5   4       52.34       69.93      1.31 o
  -4   5   4      509.27      473.49      3.63 o
  -3   5   4        0.10        1.21      0.57 o
  -2   5   4      253.25      194.04      1.97 o
  -1   5   4       78.75       44.73      0.88 o
   0   5   4      456.93      582.52      4.37 o
   1   5   4      100.25       58.09      0.92 o
   2   5   4      385.04      390.78      3.57 o
   3   5   4      274.42      295.46      2.93 o
   4   5   4      394.44      420.43      4.26 o
   5   5   4       10.80        9.72      1.05 o
   6   5   4       86.10       98.79      2.50 o
   7   5   4       20.62       16.08      1.38 o
   8   5   4        0.27       -0.65      1.36 o
   9   5   4        2.79        3.41      1.56 o
 -13   6   4       57.81       59.17      3.93 o
 -12   6   4        0.48        0.97      2.63 o
 -11   6   4        0.67        0.97      2.41 o
 -10   6   4       21.39       25.55      2.54 o
  -9   6   4       73.55       84.33      2.47 o
  -8   6   4        0.13        0.19      0.98 o
  -7   6   4       17.85       14.09      1.08 o
  -6   6   4        0.23        3.23      0.92 o
  -5   6   4       77.24       99.28      2.45 o
  -4   6   4       13.36       16.09      0.75 o
  -3   6   4        7.35        4.62      0.83 o
  -2   6   4        1.41       -0.31      0.65 o
  -1   6   4      174.67      141.93      1.72 o
   0   6   4       15.36       20.16      0.82 o
   1   6   4       44.34       41.50      1.20 o
   2   6   4        6.32        5.77      0.89 o
   3   6   4      586.76      592.87      5.79 o
   4   6   4      164.94      170.31      3.33 o
   5   6   4       46.92       48.65      1.90 o
   6   6   4        6.27        6.54      1.43 o
   7   6   4        0.00       -0.02      1.50 o
   8   6   4        6.15        8.24      1.75 o
 -13   7   4       18.41       25.80      3.66 o
 -12   7   4        0.29        3.90      2.93 o
 -11   7   4       14.94       13.42      2.78 o
 -10   7   4      144.23      151.09      6.68 o
  -9   7   4      102.55      102.34      3.78 o
  -8   7   4       22.58       25.90      1.77 o
  -7   7   4       59.42       74.67      1.94 o
  -6   7   4      131.62      119.67      3.13 o
  -5   7   4        0.84        2.92      1.16 o
  -4   7   4        8.49       13.02      1.01 o
  -3   7   4      477.28      470.80      5.59 o
  -2   7   4        1.85        0.62      0.80 o
  -1   7   4      176.93      188.25      2.08 o
   0   7   4       16.45       37.70      1.06 o
   1   7   4       30.62       43.57      1.14 o
   2   7   4        6.96        4.68      1.15 o
   3   7   4      298.27      272.87      4.09 o
   4   7   4        7.52        6.86      1.47 o
   5   7   4      114.27      104.20      2.45 o
   6   7   4        0.23       -1.09      1.60 o
   7   7   4        3.67        2.65      1.80 o
   8   7   4        1.35        0.59      1.98 o
 -12   8   4        0.39       -0.11      2.96 o
 -11   8   4        0.29        2.94      2.81 o
 -10   8   4       31.48       37.53      3.17 o
  -9   8   4        4.28        1.12      2.24 o
  -8   8   4       18.85       15.88      2.69 o
  -7   8   4        2.99        3.43      1.95 o
  -6   8   4        4.67       10.13      1.55 o
  -5   8   4        0.20        0.61      1.26 o
  -4   8   4        2.46        8.73      1.12 o
  -3   8   4      358.82      341.20      3.81 o
  -2   8   4        8.18       12.70      1.14 o
  -1   8   4       48.39       44.56      1.33 o
   0   8   4       48.33       64.14      1.66 o
   1   8   4        0.03       -1.21      1.22 o
   2   8   4       59.50       64.03      1.54 o
   3   8   4       37.15       34.89      1.89 o
   4   8   4       92.67       94.39      2.53 o
   5   8   4        9.48        6.05      1.81 o
   6   8   4       12.96       13.57      2.02 o
   7   8   4       62.70       69.32      2.75 o
 -12   9   4        0.09       -1.90      3.16 o
 -11   9   4       15.74       13.52      3.25 o
 -10   9   4        1.29        0.24      2.77 o
  -9   9   4        0.01        1.89      2.63 o
  -8   9   4        7.24       14.61      2.18 o
  -7   9   4        2.67       10.19      2.00 o
  -6   9   4        7.84       17.68      2.01 o
  -5   9   4        0.52        1.40      1.46 o
  -4   9   4       23.98       32.34      2.12 o
  -3   9   4       42.30       49.00      2.42 o
  -2   9   4       42.45       33.57      2.06 o
  -1   9   4       56.42       58.65      2.46 o
   0   9   4      128.88      112.64      7.69 o
   1   9   4       64.70       64.70      4.23 o
   2   9   4       13.28       13.70      3.21 o
   3   9   4       10.98        9.37      3.35 o
   4   9   4       18.01       18.72      3.70 o
   5   9   4       14.80       12.98      3.96 o
   6   9   4        2.92       -1.47      4.10 o
 -11  10   4        4.40        0.78      3.27 o
 -10  10   4        2.35        4.33      3.12 o
  -9  10   4        2.73        5.34      2.88 o
  -8  10   4        0.05       -1.63      2.17 o
  -7  10   4        0.63        0.24      2.07 o
  -6  10   4       19.98       19.97      2.29 o
  -5  10   4       13.72       14.76      2.50 o
  -4  10   4        4.15        3.17      1.99 o
  -3  10   4        0.90        1.47      1.93 o
  -2  10   4       15.03       15.78      2.18 o
  -1  10   4       15.88       21.83      3.67 o
   0  10   4       57.10       60.54      4.38 o
   1  10   4      119.50      111.10      5.98 o
   2  10   4        0.03        4.47      4.37 o
   3  10   4        1.19        1.19      3.56 o
   4  10   4        5.78        8.58      4.10 o
 -10  11   4        1.48       -2.13      3.41 o
  -9  11   4        1.60        6.45      3.26 o
  -8  11   4        0.03       -1.00      3.12 o
  -7  11   4        6.49        3.74      2.56 o
  -6  11   4       52.56       59.63      3.10 o
  -5  11   4       42.75       43.61      2.85 o
  -4  11   4        7.56        9.19      2.36 o
  -3  11   4        4.23        4.74      2.28 o
  -2  11   4       32.09       29.19      4.96 o
  -1  11   4       75.31       79.38     16.13 o
   0  11   4        0.11       -1.96      3.67 o
   1  11   4        9.10        3.57      3.93 o
   2  11   4       16.88       22.91      4.45 o
   3  11   4        3.37       -0.70      4.49 o
  -9  12   4        0.25        1.76      3.73 o
  -8  12   4        2.78        3.09      3.60 o
  -7  12   4       10.79       13.18      3.03 o
  -6  12   4        0.01       -0.31      2.67 o
  -5  12   4        1.36       -0.80      2.65 o
  -4  12   4       24.45       21.76      2.94 o
  -3  12   4       25.09       25.57      4.30 o
  -2  12   4       69.24       66.41      5.47 o
  -1  12   4        4.77        3.46      4.13 o
   0  12   4        4.40        4.15      4.52 o
   1  12   4       12.42        9.07      4.46 o
  -7  13   4        0.06        0.46      3.54 o
  -6  13   4        3.61        3.19      3.20 o
  -5  13   4       21.45       22.67      3.40 o
  -4  13   4        4.32        6.30      5.09 o
  -3  13   4       57.00       62.68     11.97 o
  -2  13   4        0.01        2.57      4.98 o
  -1 -14   5        1.18       -0.67      3.49 o
   0 -14   5        0.41       -3.30      3.30 o
   1 -14   5        1.18        1.43      3.28 o
   2 -14   5        5.87        9.36      3.64 o
   3 -14   5        0.05        2.41      4.29 o
   4 -14   5        0.43       -0.12      4.15 o
   5 -14   5        0.00        1.97      4.13 o
  -3 -13   5        2.25       -2.54      4.55 o
  -2 -13   5       24.29       26.25      3.99 o
  -1 -13   5        0.50        0.26      2.93 o
   0 -13   5       20.78       24.88      3.15 o
   1 -13   5        4.98        4.01      2.79 o
   2 -13   5       40.73       37.76      3.28 o
   3 -13   5       12.00       11.93      3.74 o
   4 -13   5        3.67        4.59      4.14 o
   5 -13   5       19.74       13.93      5.05 o
   6 -13   5        0.15       -1.70      3.86 o
   7 -13   5        7.41        6.27      5.69 o
  -5 -12   5        0.00       -3.30      4.30 o
  -4 -12   5       12.44       12.24      7.95 o
  -3 -12   5        6.00       10.79      4.13 o
  -2 -12   5        6.68        6.12      2.73 o
  -1 -12   5       10.03       22.19      2.86 o
   0 -12   5       62.75       74.92      3.42 o
   1 -12   5        2.92        1.70      2.27 o
   2 -12   5        3.48        1.29      2.02 o
   3 -12   5        3.82        3.20      2.04 o
   4 -12   5        1.19        1.55      3.28 o
   5 -12   5       22.68       23.63      3.76 o
   6 -12   5        0.01        0.69      3.40 o
   7 -12   5       23.37       35.76      6.51 o
   8 -12   5       20.70       21.69      4.17 o
  -7 -11   5        2.49        6.30      4.53 o
  -6 -11   5        6.22        6.34      4.17 o
  -5 -11   5        1.28       -0.05      3.71 o
  -4 -11   5       36.36       34.98      4.26 o
  -3 -11   5       33.98       29.52      3.37 o
  -2 -11   5       33.55       34.37      2.71 o
  -1 -11   5        1.78        4.56      2.22 o
   0 -11   5        0.78        1.59      1.79 o
   1 -11   5       42.69       38.84      2.19 o
   2 -11   5      109.68      125.69      3.09 o
   3 -11   5        2.08        0.95      1.70 o
   4 -11   5      113.54      141.21      4.63 o
   5 -11   5        4.43        6.25      3.05 o
   6 -11   5        9.32       16.61      3.29 o
   7 -11   5       42.39       54.64      4.34 o
   8 -11   5        0.02        0.67      3.36 o
   9 -11   5        7.43        4.62      3.63 o
  -8 -10   5       49.67       48.55      4.97 o
  -7 -10   5        4.32        3.45      3.86 o
  -6 -10   5        0.38        1.00      3.41 o
  -5 -10   5       27.58       26.16      3.76 o
  -4 -10   5        9.45        8.47      2.26 o
  -3 -10   5      151.32      168.12      5.78 o
  -2 -10   5        2.99        1.57      1.89 o
  -1 -10   5       10.64        5.24      1.65 o
   0 -10   5      304.39      262.85      4.35 o
   1 -10   5        0.95        0.01      1.51 o
   2 -10   5        2.20        0.31      1.44 o
   3 -10   5       79.82       90.37      2.48 o
   4 -10   5       22.09       17.89      2.14 o
   5 -10   5       49.56       49.13      3.57 o
   6 -10   5       17.57       21.22      3.09 o
   7 -10   5       35.15       32.55      3.61 o
   8 -10   5        3.51        4.32      3.67 o
   9 -10   5       12.32       12.16      3.56 o
  10 -10   5        1.61        3.24      3.50 o
  -9  -9   5        0.95        1.03      4.61 o
  -8  -9   5        4.80        4.99      3.50 o
  -7  -9   5        1.11       -0.46      3.10 o
  -6  -9   5        1.09        2.10      3.03 o
  -5  -9   5        0.01        0.76      2.90 o
  -4  -9   5       31.82       20.86      2.17 o
  -3  -9   5       42.67       26.49      2.19 o
  -2  -9   5      156.22      167.39      4.07 o
  -1  -9   5       67.89       46.92      1.99 o
   0  -9   5       61.72       81.09      2.81 o
   1  -9   5        2.84        1.85      1.24 o
   2  -9   5      219.57      180.01      2.82 o
   3  -9   5       23.27       18.28      1.15 o
   4  -9   5      208.72      236.51      4.11 o
   5  -9   5       51.15       68.48      1.91 o
   6  -9   5       26.80       21.27      1.68 o
   7  -9   5       84.82       86.56      2.36 o
   8  -9   5        8.27        6.38      1.66 o
   9  -9   5       32.02       31.90      2.06 o
  10  -9   5        8.07        9.70      1.86 o
 -10  -8   5        0.79       -0.48      3.99 o
  -9  -8   5        0.29        3.84      4.19 o
  -8  -8   5       81.72       81.16      4.66 o
  -7  -8   5        0.44        0.38      2.17 o
  -6  -8   5       84.31       82.00      6.75 o
  -5  -8   5        6.31        6.96      1.86 o
  -4  -8   5      100.01       99.40      2.50 o
  -3  -8   5      745.96      709.23     10.25 o
  -2  -8   5      108.64      110.85      3.91 o
  -1  -8   5      562.12      525.47      6.10 o
   0  -8   5      170.67      136.10      2.13 o
   1  -8   5        0.27        0.01      0.83 o
   2  -8   5      313.12      327.75      3.23 o
   3  -8   5      343.40      357.30      3.28 o
   4  -8   5      385.31      388.88      3.49 o
   5  -8   5      295.91      346.88      3.94 o
   6  -8   5       30.77       25.27      1.49 o
   7  -8   5      115.74      111.19      2.36 o
   8  -8   5        0.16        0.16      1.40 o
   9  -8   5        0.17        0.86      1.44 o
  10  -8   5        5.14        3.86      1.62 o
  11  -8   5        1.90        2.56      1.81 o
 -10  -7   5        0.94       -0.55      2.81 o
  -9  -7   5        0.05        1.50      3.07 o
  -8  -7   5        4.40        6.59      2.92 o
  -7  -7   5        5.20        4.79      2.02 o
  -6  -7   5      204.97      192.76      3.74 o
  -5  -7   5       10.91        5.86      1.16 o
  -4  -7   5      117.07      120.14      1.92 o
  -3  -7   5        0.72        3.83      0.88 o
  -2  -7   5      681.35      626.55      5.26 o
  -1  -7   5       39.83       56.97      1.13 o
   0  -7   5        4.79       14.27      0.97 o
   1  -7   5        2.87       13.08      0.82 o
   2  -7   5       76.47       70.30      1.24 o
   3  -7   5      191.24      200.70      2.08 o
   4  -7   5     1010.13     1029.76      7.98 o
   5  -7   5       68.77       55.68      1.28 o
   6  -7   5      547.74      494.72      5.58 o
   7  -7   5       77.32       88.27      1.96 o
   8  -7   5       94.62      105.59      2.09 o
   9  -7   5       56.66       55.96      1.76 o
  10  -7   5        0.38       -0.23      1.40 o
  11  -7   5        3.64        6.49      1.66 o
 -11  -6   5        0.17        1.45      2.90 o
 -10  -6   5       18.59       15.72      3.08 o
  -9  -6   5        1.25       -0.69      2.78 o
  -8  -6   5      106.75      102.06      8.71 o
  -7  -6   5       63.76       63.64      1.87 o
  -6  -6   5      508.17      533.76      5.42 o
  -5  -6   5      310.63      255.94      2.85 o
  -4  -6   5      157.24      135.59      1.90 o
  -3  -6   5       70.08       81.44      1.49 o
  -2  -6   5      136.75      194.48      2.00 o
  -1  -6   5     1017.90      987.70      7.38 o
   0  -6   5        9.48        3.79      0.63 o
   1  -6   5     3668.64     3866.38     26.87 o
   2  -6   5        0.34        0.32      0.54 o
   3  -6   5      196.65      194.75      1.90 o
   4  -6   5       50.89       48.22      0.99 o
   5  -6   5      707.43      723.83      6.29 o
   6  -6   5      168.79      186.56      2.62 o
   7  -6   5       29.28       31.41      1.19 o
   8  -6   5       28.22       22.50      1.19 o
   9  -6   5       16.63       10.65      1.19 o
  10  -6   5        5.77        6.65      1.40 o
  11  -6   5        3.05        0.82      1.54 o
 -12  -5   5        0.51       -0.97      3.07 o
 -11  -5   5        0.82        1.51      2.68 o
 -10  -5   5        0.00       -0.61      2.36 o
  -9  -5   5       11.58       10.27      1.75 o
  -8  -5   5       93.57       99.22      2.90 o
  -7  -5   5       83.00       74.53      2.58 o
  -6  -5   5      378.95      344.00      3.66 o
  -5  -5   5        0.04        1.52      0.74 o
  -4  -5   5      191.22      212.54      3.14 o
  -3  -5   5      104.61      152.42      5.63 o
  -2  -5   5      139.37      144.45      1.52 o
  -1  -5   5      837.12     1246.11     10.88 o
   0  -5   5      388.14      441.27      3.58 o
   1  -5   5      232.65      225.11      2.42 o
   2  -5   5      111.91      111.85      1.23 o
   3  -5   5        4.61       11.98      0.59 o
   4  -5   5      371.82      373.49      3.62 o
   5  -5   5      104.89      112.20      1.39 o
   6  -5   5      350.42      333.94      3.36 o
   7  -5   5      208.67      189.49      2.58 o
   8  -5   5       28.27       25.01      1.32 o
   9  -5   5        8.79        5.66      1.08 o
  10  -5   5       18.29       19.96      1.33 o
  11  -5   5       53.53       50.67      1.92 o
 -12  -4   5        1.76        3.50      2.66 o
 -11  -4   5        0.12       -0.70      2.12 o
 -10  -4   5        3.83        4.01      1.38 o
  -9  -4   5       32.78       25.85      1.31 o
  -8  -4   5       15.89       18.91      1.32 o
  -7  -4   5       89.36      116.00      1.80 o
  -6  -4   5      599.59      533.65      6.13 o
  -5  -4   5        0.07        1.32      0.65 o
  -4  -4   5      186.33      239.43      2.44 o
  -3  -4   5      683.84      673.13      6.10 o
  -2  -4   5     3214.44     3191.79     19.59 o
  -1  -4   5     4517.84     5330.86     38.13 o
   0  -4   5       93.62      148.18      1.50 o
   1  -4   5       84.81       78.31      0.99 o
   2  -4   5       78.83       74.60      0.87 o
   3  -4   5        5.38        0.40      0.39 o
   4  -4   5      377.24      368.18      2.89 o
   5  -4   5        6.29        3.84      0.45 o
   6  -4   5       82.34       78.92      1.51 o
   7  -4   5      135.43      137.84      1.98 o
   8  -4   5      153.44      156.58      2.16 o
   9  -4   5      126.25      116.35      2.10 o
  10  -4   5        6.22        5.19      1.06 o
  11  -4   5        0.00        0.23      1.21 o
 -12  -3   5        7.81        6.15      2.50 o
 -11  -3   5        0.89       -0.58      1.62 o
 -10  -3   5        1.71       -0.08      1.28 o
  -9  -3   5        5.92        3.11      1.14 o
  -8  -3   5       42.66       46.14      1.37 o
  -7  -3   5      332.34      369.91      3.70 o
  -6  -3   5        4.46        2.32      0.69 o
  -5  -3   5      629.13      736.44      5.21 o
  -4  -3   5      812.72      859.57      6.61 o
  -3  -3   5     2198.38     2183.02     16.57 o
  -2  -3   5     1981.84     2308.18     15.51 o
  -1  -3   5       34.78       24.00      0.64 o
   0  -3   5     1253.67     1311.57      8.63 o
   1  -3   5      793.74      951.98      6.32 o
   2  -3   5       11.27       23.93      0.89 o
   3  -3   5     1298.22     1324.95      9.25 o
   4  -3   5     2041.15     2031.88     14.59 o
   5  -3   5      172.75      185.55      1.83 o
   6  -3   5       17.85       14.09      0.64 o
   7  -3   5      176.82      166.20      1.93 o
   8  -3   5        0.59        1.12      0.55 o
   9  -3   5       19.13       31.54      0.93 o
  10  -3   5       15.88       13.24      0.96 o
  11  -3   5       22.01       25.44      1.65 o
 -13  -2   5        5.42        4.58      2.71 o
 -12  -2   5        2.76        2.30      2.23 o
 -11  -2   5      125.84      132.12      2.60 o
 -10  -2   5        8.28        6.33      1.28 o
  -9  -2   5       31.43       29.07      1.34 o
  -8  -2   5      387.74      404.01      4.00 o
  -7  -2   5      164.54      204.69      2.38 o
  -6  -2   5       99.18      109.45      1.59 o
  -5  -2   5       38.22       28.75      0.80 o
  -4  -2   5      338.03      246.58      2.24 o
  -3  -2   5      369.87      347.00      2.58 o
  -2  -2   5       23.67       16.99      0.63 o
  -1  -2   5        6.27       13.51      0.61 o
   0  -2   5      968.10      907.49      6.23 o
   1  -2   5     1832.47     1755.40     12.67 o
   2  -2   5        2.27        8.01      0.31 o
   3  -2   5     1246.17     1052.59      8.28 o
   4  -2   5       42.30       54.16      1.11 o
   5  -2   5       78.43       74.55      3.52 o
   6  -2   5      152.09      131.13      6.84 o
   7  -2   5      120.50      120.99      8.42 o
   8  -2   5        0.25        1.75      1.42 o
   9  -2   5        1.64        1.23      1.77 o
  10  -2   5       31.80       38.03      1.19 o
  11  -2   5        1.28        1.85      1.08 o
 -13  -1   5        4.83        5.31      2.60 o
 -12  -1   5       47.83       46.77      2.43 o
 -11  -1   5       26.61       39.65      1.76 o
 -10  -1   5       51.40       44.55      1.61 o
  -9  -1   5       33.51       18.04      1.46 o
  -8  -1   5        0.68       -0.28      0.80 o
  -7  -1   5       11.33       14.28      0.82 o
  -6  -1   5      605.59      669.28      5.82 o
  -5  -1   5        0.34        5.76      0.58 o
  -4  -1   5     1367.33     1319.23     11.28 o
  -3  -1   5        0.50        1.06      0.34 o
  -2  -1   5       83.51      122.28      1.11 o
  -1  -1   5     1808.67     1460.07     10.65 o
   0  -1   5     2064.04     2028.60     11.66 o
   1  -1   5        4.40        8.20      0.57 o
   2  -1   5      495.92      419.25      2.73 o
   3  -1   5       19.16       19.30      0.55 o
   4  -1   5      719.60      797.25     12.36 o
   5  -1   5       22.88       32.27      3.64 o
   6  -1   5      238.07      237.03      9.56 o
   7  -1   5      269.27      245.83     10.33 o
   8  -1   5      155.72      143.04      8.27 o
   9  -1   5       41.45       37.08      5.98 o
  10  -1   5        0.77        2.11      5.34 o
  11  -1   5        1.14        0.52      1.02 o
 -13   0   5        1.27        3.45      2.51 o
 -12   0   5        8.21        8.36      1.60 o
 -11   0   5      124.26      141.40      2.65 o
 -10   0   5        0.31       -0.89      1.10 o
  -9   0   5       33.53       18.98      1.11 o
  -8   0   5        2.65       -0.55      0.76 o
  -7   0   5        0.21        3.13      0.73 o
  -6   0   5        0.65        0.62      0.63 o
  -5   0   5      281.51      252.20      3.25 o
  -4   0   5     1532.26     1444.36     10.24 o
  -3   0   5     1624.20     2017.94     14.12 o
  -2   0   5      823.31      890.55      6.42 o
  -1   0   5      359.17      486.46      3.64 o
   0   0   5      419.98      287.66      2.14 o
   1   0   5      144.40      176.38      1.45 o
   2   0   5     3232.42     3557.10     25.09 o
   3   0   5     1009.03      983.65     10.96 o
   4   0   5        1.16       10.81      1.00 o
   5   0   5      524.03      487.55     15.49 o
   6   0   5      396.13      358.42     12.91 o
   7   0   5      393.77      385.70     14.02 o
   8   0   5        0.05       -0.23      4.34 o
   9   0   5       17.81       22.82      5.57 o
  10   0   5       49.92       44.87      1.34 o
  11   0   5        0.30        0.66      1.10 o
 -13   1   5        1.24        2.15      2.41 o
 -12   1   5        6.99        3.71      1.57 o
 -11   1   5      242.75      272.44      4.02 o
 -10   1   5       41.56       41.08      1.55 o
  -9   1   5       48.46       37.53      1.39 o
  -8   1   5        9.57        4.99      0.86 o
  -7   1   5      249.14      263.94      2.96 o
  -6   1   5     1039.12      922.62      8.20 o
  -5   1   5      418.03      507.15      4.77 o
  -4   1   5      957.60      834.46      6.62 o
  -3   1   5     1417.42     1473.72     10.80 o
  -2   1   5       80.43       65.64      0.90 o
  -1   1   5      220.45      164.63      1.47 o
   0   1   5       25.85       20.78      0.39 o
   1   1   5      269.15      244.54      2.11 o
   2   1   5       81.24       35.83      1.04 o
   3   1   5        0.10        1.27      0.38 o
   4   1   5       17.66       17.48      1.12 o
   5   1   5      164.42      213.21      3.00 o
   6   1   5     1429.91     1398.65     17.52 o
   7   1   5       12.00       14.81      6.98 o
   8   1   5        3.40        1.77      1.90 o
   9   1   5       14.15       16.53      1.06 o
  10   1   5       84.71       99.72      2.55 o
 -14   2   5        0.20       -1.23      2.78 o
 -13   2   5        1.33       -1.31      2.38 o
 -12   2   5        5.05        2.30      2.19 o
 -11   2   5       13.36       21.99      1.58 o
 -10   2   5       48.19       57.02      1.81 o
  -9   2   5      182.85      194.02      4.41 o
  -8   2   5        0.04        0.83      0.89 o
  -7   2   5        4.97       15.55      1.09 o
  -6   2   5       25.53       24.22      1.18 o
  -5   2   5     1102.99     1171.40     10.72 o
  -4   2   5     1673.45     1630.38     12.52 o
  -3   2   5      634.49      730.49      5.63 o
  -2   2   5      140.22      240.61      2.16 o
  -1   2   5       45.06       69.98      0.92 o
   0   2   5        3.74        0.27      0.32 o
   1   2   5      700.39      652.77      4.94 o
   2   2   5      803.70      861.75      6.12 o
   3   2   5      945.94      880.75      6.49 o
   4   2   5       36.96       35.69      0.64 o
   5   2   5      151.34      174.24      1.68 o
   6   2   5        2.88        1.02      0.55 o
   7   2   5       13.10       16.28      0.78 o
   8   2   5       22.19       24.51      1.04 o
   9   2   5        8.87        7.10      1.04 o
  10   2   5       27.05       26.85      1.43 o
 -14   3   5        0.07        0.81      2.79 o
 -13   3   5       41.19       44.96      3.07 o
 -12   3   5        3.92        0.30      2.10 o
 -11   3   5        0.50        0.97      1.48 o
 -10   3   5       11.46        6.20      1.33 o
  -9   3   5      258.36      305.26      3.55 o
  -8   3   5       14.60       27.45      1.24 o
  -7   3   5       83.97       63.43      1.92 o
  -6   3   5      720.50      787.36      7.56 o
  -5   3   5      785.94      807.21      6.97 o
  -4   3   5     9636.92    10381.85     70.99 o
  -3   3   5      872.92      888.88      9.37 o
  -2   3   5     2144.80     2080.93     14.19 o
  -1   3   5      120.47       70.22      0.90 o
   0   3   5      970.57      926.85      6.27 o
   1   3   5      470.15      569.76      4.29 o
   2   3   5        8.94       17.96      0.61 o
   3   3   5        0.38        1.76      0.52 o
   4   3   5       14.47       14.41      0.66 o
   5   3   5       39.84       54.61      1.07 o
   6   3   5      253.04      253.90      3.01 o
   7   3   5       26.68       24.40      1.09 o
   8   3   5       13.26       13.94      1.10 o
   9   3   5       25.29       33.20      1.53 o
  10   3   5        6.30        8.88      1.57 o
 -14   4   5        0.47        3.12      4.47 o
 -13   4   5        0.10        0.35      2.54 o
 -12   4   5       13.77       15.61      3.61 o
 -11   4   5       20.80       17.85      2.50 o
 -10   4   5       64.06       55.11      1.92 o
  -9   4   5       46.30       39.36      1.46 o
  -8   4   5        9.66        2.87      0.96 o
  -7   4   5        1.71        1.82      0.82 o
  -6   4   5       76.28       80.64      1.43 o
  -5   4   5      249.55      249.97      3.35 o
  -4   4   5      207.00      196.30      2.64 o
  -3   4   5       40.74       55.96      1.18 o
  -2   4   5      262.87      260.13      2.28 o
  -1   4   5        1.04        0.10      0.46 o
   0   4   5      788.78      830.49      5.95 o
   1   4   5       49.98       46.45      1.04 o
   2   4   5       83.04       71.47      1.38 o
   3   4   5      634.61      600.39      5.35 o
   4   4   5      197.15      203.91      2.32 o
   5   4   5       46.54       48.64      1.16 o
   6   4   5        0.63       -0.18      1.00 o
   7   4   5       14.22       11.48      1.20 o
   8   4   5       47.26       48.92      1.62 o
   9   4   5        5.65        4.64      1.53 o
 -13   5   5        2.36        0.37      2.96 o
 -12   5   5        2.11        5.78      2.66 o
 -11   5   5        1.90        2.32      2.29 o
 -10   5   5       45.50       48.97      2.93 o
  -9   5   5      160.27      151.99      2.55 o
  -8   5   5        0.80        4.42      1.01 o
  -7   5   5      115.26      110.86      1.89 o
  -6   5   5       20.85       31.96      1.14 o
  -5   5   5       33.65       49.87      1.24 o
  -4   5   5       32.19       38.65      0.99 o
  -3   5   5       82.64       81.31      1.25 o
  -2   5   5       94.12      113.46      1.57 o
  -1   5   5        3.52        1.67      0.59 o
   0   5   5       53.79       44.63      0.90 o
   1   5   5      229.30      229.13      2.02 o
   2   5   5       89.75       90.93      1.71 o
   3   5   5      367.16      380.63      3.96 o
   4   5   5      161.43      166.18      2.21 o
   5   5   5       88.34       73.91      1.71 o
   6   5   5        8.49       12.03      1.32 o
   7   5   5        0.35       -0.48      1.33 o
   8   5   5        1.66        1.48      1.51 o
 -13   6   5        2.40        4.56      3.20 o
 -12   6   5       15.36       13.52      3.84 o
 -11   6   5       10.64       18.95      2.72 o
 -10   6   5        1.88       -0.48      2.17 o
  -9   6   5        8.76        7.98      1.74 o
  -8   6   5       74.69       98.82      2.80 o
  -7   6   5       65.06       79.11      2.06 o
  -6   6   5       38.95       30.27      1.38 o
  -5   6   5       39.48       55.23      1.58 o
  -4   6   5        0.01        0.60      0.76 o
  -3   6   5      245.61      244.43      2.49 o
  -2   6   5        4.18        3.17      0.75 o
  -1   6   5        4.49        8.78      0.79 o
   0   6   5       39.06       37.05      0.97 o
   1   6   5       22.94       30.24      0.88 o
   2   6   5       30.44       26.24      1.31 o
   3   6   5      138.73      139.72      2.14 o
   4   6   5       13.40       11.39      1.35 o
   5   6   5        0.59        1.28      1.34 o
   6   6   5        5.75        2.44      1.48 o
   7   6   5       20.01       22.05      1.77 o
   8   6   5        0.08       -0.30      1.78 o
 -13   7   5        5.41        2.49      3.35 o
 -12   7   5        5.42        5.23      2.98 o
 -11   7   5        9.06       14.51      2.90 o
 -10   7   5        1.48        4.61      2.55 o
  -9   7   5       10.19       13.19      1.83 o
  -8   7   5       15.58       16.68      1.72 o
  -7   7   5       26.63       24.52      1.87 o
  -6   7   5      264.87      257.46      4.51 o
  -5   7   5       98.83       77.44      3.73 o
  -4   7   5       31.73        8.87      1.49 o
  -3   7   5       73.28       75.02      1.56 o
  -2   7   5      313.23      342.32      4.56 o
  -1   7   5      108.10      120.92      1.75 o
   0   7   5      192.69      212.32      2.48 o
   1   7   5        0.00        0.09      0.81 o
   2   7   5      119.36      127.28      2.34 o
   3   7   5        9.96       11.98      1.52 o
   4   7   5        1.47        0.14      1.47 o
   5   7   5       44.00       44.63      2.03 o
   6   7   5        0.04       -0.68      1.71 o
   7   7   5       13.02       11.81      2.00 o
 -12   8   5        0.54        1.85      3.15 o
 -11   8   5       12.43        9.04      2.94 o
 -10   8   5        0.59        2.79      2.55 o
  -9   8   5        0.17       -0.81      2.37 o
  -8   8   5        1.58        0.01      1.69 o
  -7   8   5       12.42       19.37      1.81 o
  -6   8   5        6.21       14.50      1.68 o
  -5   8   5       14.10       26.38      2.64 o
  -4   8   5       23.81       35.34      1.62 o
  -3   8   5       10.85        8.01      1.35 o
  -2   8   5       39.97       40.29      1.47 o
  -1   8   5        0.74        0.41      1.31 o
   0   8   5       37.46       36.76      1.52 o
   1   8   5      153.19      175.49      2.52 o
   2   8   5       29.13       28.72      1.88 o
   3   8   5      291.19      294.92      4.41 o
   4   8   5        0.00        0.51      1.75 o
   5   8   5       27.73       42.19      2.29 o
   6   8   5        1.85        1.14      2.06 o
 -12   9   5        6.51        6.08      3.48 o
 -11   9   5       22.38       28.49      3.65 o
 -10   9   5        0.36       -0.24      2.75 o
  -9   9   5        1.64        3.07      2.78 o
  -8   9   5        3.48        6.13      2.19 o
  -7   9   5       18.31       21.34      2.05 o
  -6   9   5        2.39        0.78      1.66 o
  -5   9   5       41.16       49.38      2.54 o
  -4   9   5        3.67        2.57      1.59 o
  -3   9   5        8.08        6.88      1.65 o
  -2   9   5       27.12       19.01      1.86 o
  -1   9   5       98.89      100.92      3.39 o
   0   9   5        4.08        7.50      2.37 o
   1   9   5       16.69       18.67      2.37 o
   2   9   5        1.54        3.42      3.23 o
   3   9   5       29.86       23.52      3.79 o
   4   9   5       20.28       27.52      4.10 o
   5   9   5        6.50        5.53      3.89 o
 -11  10   5       10.09        7.83      3.56 o
 -10  10   5        0.27       -0.19      3.15 o
  -9  10   5        4.57        2.72      3.01 o
  -8  10   5       17.48       19.68      2.59 o
  -7  10   5       20.75       19.80      2.44 o
  -6  10   5        8.75        9.25      2.21 o
  -5  10   5        0.43       -0.36      1.98 o
  -4  10   5       12.32       10.89      2.18 o
  -3  10   5       20.54       20.53      2.33 o
  -2  10   5        2.95        4.02      2.11 o
  -1  10   5        4.80        7.95      3.90 o
   0  10   5        0.32        5.16      3.37 o
   1  10   5       98.94      113.37     12.32 o
   2  10   5       29.71       33.36      4.35 o
   3  10   5       12.73       13.03      4.06 o
   4  10   5        0.11       -0.44      4.10 o
 -10  11   5        7.18        3.19      3.69 o
  -9  11   5       19.87       21.38      4.39 o
  -8  11   5        9.07        8.30      2.82 o
  -7  11   5       51.41       43.72      3.08 o
  -6  11   5        9.25       12.05      2.65 o
  -5  11   5        0.61        0.95      2.39 o
  -4  11   5        4.70        7.73      2.49 o
  -3  11   5       11.66       11.86      2.55 o
  -2  11   5       14.90       18.96      6.51 o
  -1  11   5        1.83        0.66      3.74 o
   0  11   5        0.13        4.80      4.01 o
   1  11   5       17.48       11.92      4.58 o
   2  11   5        0.89        1.63      4.49 o
  -8  12   5        0.69        2.46      3.88 o
  -7  12   5        0.36       -2.22      2.88 o
  -6  12   5        0.14        1.54      2.82 o
  -5  12   5       10.21        7.74      2.93 o
  -4  12   5        0.01       -1.46      3.11 o
  -3  12   5        1.07       -2.77      4.14 o
  -2  12   5        1.29        0.90      4.26 o
  -1  12   5        0.03       -4.41      4.52 o
   0  12   5        1.76       -0.46      4.63 o
  -5  13   5        3.89        3.40      8.51 o
  -4  13   5        2.02        3.02      5.27 o
  -1 -14   6        0.11       -2.80      3.39 o
   0 -14   6        5.11        3.98      3.40 o
   1 -14   6        0.93        0.47      3.54 o
   2 -14   6        0.00       -3.95      3.95 o
   3 -14   6        5.70        4.90      4.20 o
   4 -14   6        3.37        2.10      4.22 o
  -3 -13   6        0.02       -2.08      4.54 o
  -2 -13   6       10.76       11.16      3.16 o
  -1 -13   6        1.59        1.49      3.03 o
   0 -13   6        0.96        0.30      2.83 o
   1 -13   6       43.21       60.45      3.55 o
   2 -13   6        1.91        0.82      3.01 o
   3 -13   6        7.07        7.49      3.88 o
   4 -13   6       19.45       11.45      3.82 o
   5 -13   6        1.32       -0.06      4.08 o
   6 -13   6        5.12        4.86      3.79 o
   7 -13   6        0.40       -2.05      3.98 o
  -5 -12   6       47.93       43.94      5.14 o
  -4 -12   6       22.32       34.49      5.04 o
  -3 -12   6       18.54       20.51      3.09 o
  -2 -12   6       33.14       37.42      3.19 o
  -1 -12   6       46.32       40.15      3.03 o
   0 -12   6       42.36       56.93      3.31 o
   1 -12   6        0.01       -1.10      2.01 o
   2 -12   6       19.51       18.14      2.24 o
   3 -12   6        2.40        1.50      3.19 o
   4 -12   6        4.61       13.15      4.63 o
   5 -12   6       17.41       24.33      5.69 o
   6 -12   6        7.89       12.33      3.63 o
   7 -12   6        9.10        6.84      3.68 o
   8 -12   6        7.80        9.07      7.63 o
  -7 -11   6        1.06       -2.50      4.25 o
  -6 -11   6        0.32        0.31      4.00 o
  -5 -11   6        4.44       11.26      4.02 o
  -4 -11   6        0.05       -2.40      2.89 o
  -3 -11   6       76.04       89.38      5.53 o
  -2 -11   6        0.72        0.70      2.27 o
  -1 -11   6       33.45       39.46      2.73 o
   0 -11   6        4.83        5.97      1.84 o
   1 -11   6       37.32       34.94      2.86 o
   2 -11   6       84.23       81.24      3.59 o
   3 -11   6       22.03       13.08      2.34 o
   4 -11   6        8.90       17.81      3.26 o
   5 -11   6       17.15       10.32      3.09 o
   6 -11   6       32.88       33.07      4.78 o
   7 -11   6        9.78        4.43      3.34 o
   8 -11   6        5.73        5.65      3.46 o
   9 -11   6        0.75        1.49      3.70 o
  -8 -10   6        0.63       -1.11      4.14 o
  -7 -10   6        0.11       -2.82      3.79 o
  -6 -10   6       28.95       25.85      6.04 o
  -5 -10   6        1.88       -0.65      3.22 o
  -4 -10   6       14.82       22.77      2.51 o
  -3 -10   6        0.01        3.15      2.13 o
  -2 -10   6      132.10      162.25      4.14 o
  -1 -10   6      132.20      113.69      4.60 o
   0 -10   6       28.30       26.74      1.92 o
   1 -10   6       48.20       44.76      2.62 o
   2 -10   6        0.26        0.25      1.53 o
   3 -10   6        6.39        3.81      1.56 o
   4 -10   6       17.98       16.07      1.97 o
   5 -10   6        3.44        3.68      3.17 o
   6 -10   6       16.23       13.82      3.03 o
   7 -10   6        2.22        2.38      2.88 o
   8 -10   6        0.20       -1.34      2.96 o
   9 -10   6        4.41        4.41      2.96 o
  -9  -9   6        0.21       -1.14      3.95 o
  -8  -9   6        0.69        3.58      3.78 o
  -7  -9   6        3.77        3.06      3.44 o
  -6  -9   6       51.14       45.98      6.95 o
  -5  -9   6       52.00       61.36      2.91 o
  -4  -9   6        0.04       -1.16      1.92 o
  -3  -9   6        2.11        1.13      1.51 o
  -2  -9   6      469.68      429.40      5.90 o
  -1  -9   6       83.17       83.39      3.62 o
   0  -9   6      365.88      376.45      4.89 o
   1  -9   6      379.01      425.73      5.32 o
   2  -9   6      111.38       87.95      1.98 o
   3  -9   6       27.20       34.47      1.29 o
   4  -9   6        5.23        5.57      1.08 o
   5  -9   6       62.07       43.27      2.26 o
   6  -9   6      306.69      309.27      4.38 o
   7  -9   6        2.23        2.44      1.54 o
   8  -9   6       38.17       43.82      2.50 o
   9  -9   6        3.44        1.02      1.73 o
  10  -9   6        7.02        7.01      1.95 o
 -10  -8   6        0.15        1.64      3.31 o
  -9  -8   6        5.53        7.81      3.67 o
  -8  -8   6       13.69       12.22      3.40 o
  -7  -8   6        2.92        2.23      2.91 o
  -6  -8   6       45.23       35.41      3.45 o
  -5  -8   6       35.97       30.73      2.33 o
  -4  -8   6      104.13      103.83      2.81 o
  -3  -8   6      307.58      297.93      4.15 o
  -2  -8   6       68.16       43.97      1.67 o
  -1  -8   6       65.79       84.04      2.10 o
   0  -8   6       14.79       25.66      1.17 o
   1  -8   6       31.93       16.76      1.02 o
   2  -8   6       84.10       97.71      2.38 o
   3  -8   6      528.68      537.88      4.67 o
   4  -8   6      391.57      366.51      3.70 o
   5  -8   6      282.90      273.78      3.80 o
   6  -8   6       14.01       18.68      1.80 o
   7  -8   6        2.48        1.27      1.31 o
   8  -8   6        2.81        0.79      1.35 o
   9  -8   6        8.15        9.10      1.57 o
  10  -8   6        1.29       -0.19      1.65 o
 -10  -7   6       13.28       12.32      3.11 o
  -9  -7   6        1.95        2.51      3.31 o
  -8  -7   6       34.87       28.36      3.81 o
  -7  -7   6       13.18       10.39      2.20 o
  -6  -7   6       45.48       45.08      2.13 o
  -5  -7   6      369.03      408.24      5.52 o
  -4  -7   6        0.24        0.65      1.22 o
  -3  -7   6       22.39       16.26      1.58 o
  -2  -7   6      531.46      557.38      4.86 o
  -1  -7   6      177.65      190.83      2.66 o
   0  -7   6      237.10      277.43      2.81 o
   1  -7   6      333.22      272.81      3.14 o
   2  -7   6        0.19        2.05      0.73 o
   3  -7   6     1815.89     1869.02     12.91 o
   4  -7   6      149.46      121.35      2.10 o
   5  -7   6        5.01        5.78      1.09 o
   6  -7   6       26.78       29.28      1.35 o
   7  -7   6       36.02       47.10      1.73 o
   8  -7   6      162.01      156.36      2.62 o
   9  -7   6       18.38       16.50      1.45 o
  10  -7   6       17.50       19.33      1.61 o
  11  -7   6        0.01        0.72      1.66 o
 -11  -6   6        0.17        2.20      3.01 o
 -10  -6   6       20.39       16.61      2.84 o
  -9  -6   6        1.16       -0.76      2.25 o
  -8  -6   6       34.62       25.03      3.07 o
  -7  -6   6       23.53       26.24      2.01 o
  -6  -6   6      153.05      175.44      2.78 o
  -5  -6   6      115.12      137.74      2.27 o
  -4  -6   6      178.54      174.30      2.25 o
  -3  -6   6      106.29       74.20      2.99 o
  -2  -6   6      170.17      151.34      1.82 o
  -1  -6   6       42.39       56.28      1.41 o
   0  -6   6        2.50        0.76      0.62 o
   1  -6   6       70.04       70.09      1.14 o
   2  -6   6        1.93        5.68      0.63 o
   3  -6   6       33.63       24.38      0.71 o
   4  -6   6       91.71       86.58      1.58 o
   5  -6   6      730.38      778.35      7.06 o
   6  -6   6        1.59        1.17      0.87 o
   7  -6   6       99.70       89.93      1.72 o
   8  -6   6       14.61       10.21      1.12 o
   9  -6   6       39.84       28.07      1.38 o
  10  -6   6        8.60       11.78      1.39 o
  11  -6   6        4.03        3.67      1.51 o
 -12  -5   6        2.46        0.91      3.06 o
 -11  -5   6        0.29       -0.91      2.70 o
 -10  -5   6        0.05       -2.34      2.34 o
  -9  -5   6        0.08       -2.02      2.02 o
  -8  -5   6       37.89       40.40      1.94 o
  -7  -5   6      403.70      414.35      4.11 o
  -6  -5   6       30.88       59.12      1.38 o
  -5  -5   6        5.60       14.09      0.91 o
  -4  -5   6       18.16       18.81      0.89 o
  -3  -5   6       83.37       66.82      1.15 o
  -2  -5   6      126.37      111.93      1.54 o
  -1  -5   6      419.35      448.32      4.25 o
   0  -5   6       61.63       61.23      1.00 o
   1  -5   6      227.09      229.40      2.13 o
   2  -5   6       48.73       73.21      1.25 o
   3  -5   6      405.19      329.45      2.89 o
   4  -5   6      107.54      102.13      1.35 o
   5  -5   6      856.62      780.99      6.56 o
   6  -5   6      191.43      210.51      2.54 o
   7  -5   6       10.14       10.30      0.88 o
   8  -5   6      113.66      106.84      1.82 o
   9  -5   6       10.97       10.07      1.13 o
  10  -5   6       42.94       47.12      1.59 o
  11  -5   6        0.17        0.84      1.40 o
 -12  -4   6        0.59        0.29      2.59 o
 -11  -4   6       32.08       32.28      2.74 o
 -10  -4   6       34.89       28.93      2.94 o
  -9  -4   6       36.19       29.28      1.74 o
  -8  -4   6      269.74      261.55      3.32 o
  -7  -4   6      104.84       90.39      2.34 o
  -6  -4   6       77.87       79.31      1.37 o
  -5  -4   6        4.26        0.33      0.66 o
  -4  -4   6      853.36      907.26      7.73 o
  -3  -4   6      215.84      168.23      1.68 o
  -2  -4   6     1142.40     1101.13      7.76 o
  -1  -4   6     2420.83     2888.49     20.93 o
   0  -4   6        4.94        3.37      0.44 o
   1  -4   6       45.76       69.40      0.89 o
   2  -4   6       52.49      102.07      1.18 o
   3  -4   6      968.78      972.18      7.30 o
   4  -4   6        0.24        0.71      0.45 o
   5  -4   6      618.88      632.90      5.61 o
   6  -4   6       36.13       28.66      0.99 o
   7  -4   6       19.31       21.18      0.85 o
   8  -4   6       20.09       16.31      0.90 o
   9  -4   6       12.68        9.14      0.96 o
  10  -4   6       11.97       14.52      1.16 o
  11  -4   6        1.85        2.11      1.45 o
 -12  -3   6        0.05        0.04      2.37 o
 -11  -3   6        5.15        6.83      2.24 o
 -10  -3   6       60.41       60.60      2.37 o
  -9  -3   6       12.28       16.65      1.35 o
  -8  -3   6       42.56       50.33      1.65 o
  -7  -3   6       72.75       97.16      1.93 o
  -6  -3   6        3.84        2.01      0.69 o
  -5  -3   6      311.12      335.87      2.83 o
  -4  -3   6       90.10       66.93      2.93 o
  -3  -3   6      209.23      275.19      2.20 o
  -2  -3   6        3.13        9.24      0.54 o
  -1  -3   6      774.71      914.72      6.40 o
   0  -3   6        1.46       23.63      0.53 o
   1  -3   6      207.87      133.95      1.54 o
   2  -3   6       13.50       14.49      0.71 o
   3  -3   6     2507.39     2485.39     17.13 o
   4  -3   6       65.03       73.29      0.94 o
   5  -3   6      263.75      236.79      2.69 o
   6  -3   6       48.48       53.42      0.89 o
   7  -3   6       17.92       17.56      0.99 o
   8  -3   6       58.95       63.55      1.54 o
   9  -3   6        2.64        1.51      0.67 o
  10  -3   6      144.44      151.97      2.54 o
  11  -3   6        0.00        1.11      1.19 o
 -13  -2   6        8.16        7.98      2.78 o
 -12  -2   6       69.16       61.35      3.19 o
 -11  -2   6      105.14      122.71      3.62 o
 -10  -2   6        1.47        1.46      1.29 o
  -9  -2   6       60.48       73.49      1.84 o
  -8  -2   6        3.76        4.09      0.92 o
  -7  -2   6      257.29      288.16      3.08 o
  -6  -2   6       13.20       15.45      0.88 o
  -5  -2   6       35.73       55.40      1.03 o
  -4  -2   6      607.09      613.25      5.03 o
  -3  -2   6      416.86      394.43      2.89 o
  -2  -2   6      596.30      691.51      5.36 o
  -1  -2   6      355.03      508.03      4.02 o
   0  -2   6     1619.24     1467.79      9.93 o
   1  -2   6      378.01      477.51      3.88 o
   2  -2   6      356.72      367.60      2.78 o
   3  -2   6      293.52      327.38      2.58 o
   4  -2   6       51.75       53.52      1.24 o
   5  -2   6        5.58        2.62      0.64 o
   6  -2   6       65.53       64.67      2.35 o
   7  -2   6       29.02       39.31      4.99 o
   8  -2   6        2.24        2.82      4.22 o
   9  -2   6       23.10       20.24      5.52 o
  10  -2   6        0.71        0.88      5.57 o
  11  -2   6        1.19        0.95      1.42 o
 -13  -1   6       21.45       20.18      2.86 o
 -12  -1   6        1.61        0.94      2.24 o
 -11  -1   6       49.84       47.12      2.84 o
 -10  -1   6        7.71       11.29      1.37 o
  -9  -1   6        1.83        1.20      1.02 o
  -8  -1   6       70.65       68.51      1.99 o
  -7  -1   6      508.09      500.18      4.65 o
  -6  -1   6      749.59      876.90      7.48 o
  -5  -1   6       12.30        8.12      0.82 o
  -4  -1   6      118.14      130.88      1.48 o
  -3  -1   6       43.46       40.34      0.80 o
  -2  -1   6      279.50      198.06      2.14 o
  -1  -1   6        1.04        2.77      0.37 o
   0  -1   6       20.63       52.86      0.86 o
   1  -1   6      999.47      974.57      7.52 o
   2  -1   6       50.68       61.02      0.71 o
   3  -1   6      129.37      102.98      1.08 o
   4  -1   6       29.12       34.84      1.23 o
   5  -1   6        9.55       10.18      1.06 o
   6  -1   6        2.32       11.85      3.87 o
   7  -1   6      228.28      193.32      9.45 o
   8  -1   6       65.45       69.17      6.86 o
   9  -1   6        0.00       -0.82      4.99 o
  10  -1   6       22.11       25.99      6.75 o
  11  -1   6        3.95        8.62      7.10 o
 -13   0   6        0.35       -1.15      2.47 o
 -12   0   6        3.89        5.25      2.24 o
 -11   0   6       16.14       25.79      1.87 o
 -10   0   6       14.33       16.27      1.40 o
  -9   0   6       21.94       18.53      1.20 o
  -8   0   6       32.10       18.02      1.03 o
  -7   0   6      114.18      122.00      1.89 o
  -6   0   6      184.30      198.64      2.43 o
  -5   0   6      629.54      652.27      6.00 o
  -4   0   6      251.58      276.55      3.80 o
  -3   0   6      400.90      419.33      3.34 o
  -2   0   6      642.50      577.29      4.72 o
  -1   0   6      659.71      821.41      5.98 o
   0   0   6     1016.22     1119.78      7.65 o
   1   0   6     2341.29     2232.67     16.12 o
   2   0   6      276.66      289.59      2.24 o
   3   0   6      470.84      563.68      4.84 o
   4   0   6      133.10      144.31      2.45 o
   5   0   6      884.59      842.31     16.05 o
   6   0   6      103.29       89.18      6.22 o
   7   0   6       10.41       10.03      4.58 o
   8   0   6        0.33       -0.06      4.75 o
   9   0   6       27.37       27.52      6.16 o
  10   0   6        8.41        8.04      6.63 o
 -13   1   6       18.70       14.30      2.70 o
 -12   1   6       32.46       35.17      2.70 o
 -11   1   6       18.86       23.78      2.28 o
 -10   1   6       11.13        9.26      1.31 o
  -9   1   6        0.12       -1.00      1.00 o
  -8   1   6       92.20      109.60      2.37 o
  -7   1   6       64.94       45.57      1.31 o
  -6   1   6       25.32       35.51      1.08 o
  -5   1   6       88.09       70.60      2.50 o
  -4   1   6       40.26       67.39      1.29 o
  -3   1   6      504.13      551.94      4.81 o
  -2   1   6      586.09      666.49      5.21 o
  -1   1   6       16.26       18.47      0.51 o
   0   1   6        3.24       17.78      0.40 o
   2   1   6     1764.47     1736.56     12.58 o
   3   1   6      354.52      316.96      2.35 o
   4   1   6        0.93        0.76      0.43 o
   5   1   6      215.45      214.82      2.67 o
   6   1   6      158.27      154.64      7.01 o
   7   1   6        9.55       10.94      1.74 o
   8   1   6        0.01       -1.64      4.58 o
   9   1   6        0.60        0.47      5.87 o
  10   1   6       19.29       19.04      1.43 o
 -14   2   6        8.18       12.89      3.08 o
 -13   2   6        0.13       -1.15      2.48 o
 -12   2   6        3.14        3.28      2.22 o
 -11   2   6       40.04       38.86      2.43 o
 -10   2   6        0.74        1.02      1.43 o
  -9   2   6       64.87       54.17      2.23 o
  -8   2   6        2.11        4.34      0.97 o
  -7   2   6       80.26      111.77      1.87 o
  -6   2   6        0.44        0.32      0.73 o
  -5   2   6       42.70       45.70      1.10 o
  -4   2   6      780.76      898.15      8.92 o
  -3   2   6     1528.85     1373.12     10.74 o
  -2   2   6     3711.52     3485.85     25.18 o
  -1   2   6      474.44      562.48      4.12 o
   0   2   6      595.92      429.79      3.20 o
   1   2   6        7.89        7.90      0.77 o
   2   2   6      222.70      186.69      1.62 o
   3   2   6        0.29       -0.24      0.43 o
   4   2   6       25.46       28.67      0.68 o
   5   2   6      300.15      312.01      3.02 o
   6   2   6        1.30        0.23      0.64 o
   7   2   6       78.80       69.19      1.37 o
   8   2   6        3.37        6.18      0.96 o
   9   2   6       36.81       36.44      1.44 o
  10   2   6        2.84        3.41      1.31 o
 -14   3   6        0.87        0.78      2.88 o
 -13   3   6       75.72       78.07      5.67 o
 -12   3   6       18.88       27.20      2.72 o
 -11   3   6       59.36       64.60      6.44 o
 -10   3   6      137.63      152.18      4.37 o
  -9   3   6      149.63      135.44      2.44 o
  -8   3   6       13.11       27.90      1.31 o
  -7   3   6       44.17       32.59      2.10 o
  -6   3   6       18.79       33.93      1.55 o
  -5   3   6     3559.55     3642.38     32.21 o
  -4   3   6       22.96       17.26      0.95 o
  -3   3   6      148.47      199.18      2.15 o
  -2   3   6        6.43       11.26      0.57 o
  -1   3   6       50.57       36.43      0.73 o
   0   3   6      309.35      294.73      2.40 o
   1   3   6       69.70       66.17      1.04 o
   2   3   6      108.97      153.70      1.75 o
   3   3   6      127.05      128.30      1.56 o
   4   3   6        0.01       -0.25      0.66 o
   5   3   6      396.55      423.55      4.54 o
   6   3   6        1.76        4.49      0.86 o
   7   3   6        8.27       10.80      1.08 o
   8   3   6        0.22       -0.81      1.17 o
   9   3   6       47.79       56.98      1.95 o
 -13   4   6       15.12       12.83      2.77 o
 -12   4   6        1.08       -0.51      2.52 o
 -11   4   6        1.87        1.58      2.30 o
 -10   4   6       18.66       23.60      2.47 o
  -9   4   6       21.42       17.47      1.72 o
  -8   4   6      186.87      254.79      2.96 o
  -7   4   6        8.16       13.09      1.02 o
  -6   4   6      358.69      376.90      4.06 o
  -5   4   6      163.58      178.87      1.91 o
  -4   4   6        2.91        0.25      0.67 o
  -3   4   6       12.18       14.69      0.74 o
  -2   4   6      214.31      188.98      1.81 o
  -1   4   6        0.42        0.43      0.53 o
   0   4   6      570.20      568.09      4.75 o
   1   4   6        3.91       -0.44      0.63 o
   2   4   6      982.23      984.94      8.28 o
   3   4   6        0.23        0.29      0.76 o
   4   4   6      191.60      229.60      2.68 o
   5   4   6       42.96       42.15      1.36 o
   6   4   6        1.46        4.52      1.12 o
   7   4   6       52.94       44.10      1.55 o
   8   4   6       17.91       21.26      1.50 o
   9   4   6        1.59        1.25      2.22 o
 -13   5   6        0.19        0.03      2.94 o
 -12   5   6       32.48       26.79      4.39 o
 -11   5   6        4.58        8.99      2.58 o
 -10   5   6        1.39        2.22      2.19 o
  -9   5   6       25.02       20.15      2.10 o
  -8   5   6        4.53       10.92      1.37 o
  -7   5   6        1.69        5.57      1.23 o
  -6   5   6      792.30      844.73      9.08 o
  -5   5   6      782.53      770.07      7.05 o
  -4   5   6      275.41      217.21      4.14 o
  -3   5   6        1.67        1.27      0.68 o
  -2   5   6        0.45       -0.05      0.62 o
  -1   5   6       83.55       85.97      1.36 o
   0   5   6      531.19      545.95      4.23 o
   1   5   6       55.19       62.58      1.71 o
   2   5   6        7.90        5.79      0.95 o
   3   5   6       18.01       15.55      1.16 o
   4   5   6       12.50       12.66      1.12 o
   5   5   6        2.77        1.32      1.14 o
   6   5   6        6.52        6.15      1.36 o
   7   5   6        9.33        8.29      1.52 o
   8   5   6        0.06       -0.74      1.59 o
 -13   6   6        0.37        2.67      3.16 o
 -12   6   6        3.22        2.84      2.81 o
 -11   6   6        0.39       -0.52      2.47 o
 -10   6   6       11.66        3.65      2.36 o
  -9   6   6        1.20        4.55      1.76 o
  -8   6   6        1.59        4.23      1.58 o
  -7   6   6      122.04      101.99      3.75 o
  -6   6   6      985.92      941.44     12.96 o
  -5   6   6      169.35      136.95      2.61 o
  -4   6   6      201.99      252.99      5.48 o
  -3   6   6        8.63       20.54      0.98 o
  -2   6   6       44.00       50.34      1.38 o
  -1   6   6      190.44      195.58      2.83 o
   0   6   6      392.04      389.64      3.33 o
   1   6   6        0.65        0.71      1.02 o
   2   6   6       51.19       56.02      2.01 o
   3   6   6       86.84       95.54      2.52 o
   4   6   6        4.37        4.44      1.27 o
   5   6   6       25.62       28.56      2.61 o
   6   6   6        0.01       -0.33      1.55 o
   7   6   6       95.38      100.26      2.58 o
 -13   7   6        0.01        0.72      3.37 o
 -12   7   6        0.05       -1.03      3.10 o
 -11   7   6        4.85        4.10      2.77 o
 -10   7   6        0.70       -2.41      2.41 o
  -9   7   6       12.66       21.10      2.21 o
  -8   7   6       69.30       75.26      2.68 o
  -7   7   6       16.18       16.72      1.82 o
  -6   7   6       35.18       36.86      2.06 o
  -5   7   6       52.93       58.73      2.27 o
  -4   7   6       22.56       33.35      1.55 o
  -3   7   6      256.94      274.46      4.83 o
  -2   7   6      567.73      638.44      5.30 o
  -1   7   6       43.95       35.88      1.18 o
   0   7   6       35.28       32.72      1.32 o
   1   7   6       10.58        8.41      1.37 o
   2   7   6       50.35       61.67      2.90 o
   3   7   6        3.80        1.45      1.39 o
   4   7   6        6.88        3.41      1.62 o
   5   7   6        0.68        0.81      1.72 o
   6   7   6        0.19       -0.60      1.85 o
 -12   8   6        5.66        4.22      3.33 o
 -11   8   6        1.77        2.69      2.96 o
 -10   8   6       14.29       14.98      3.71 o
  -9   8   6        1.30        0.53      1.93 o
  -8   8   6        0.03        1.22      1.71 o
  -7   8   6       14.09        9.66      1.97 o
  -6   8   6        9.36        8.96      1.88 o
  -5   8   6        6.62        2.78      1.65 o
  -4   8   6       81.13       86.38      2.74 o
  -3   8   6        0.31        0.47      1.65 o
  -2   8   6       12.81       11.15      1.53 o
  -1   8   6       43.63       36.19      2.36 o
   0   8   6        3.23        1.31      1.48 o
   1   8   6      215.97      220.99      4.00 o
   2   8   6       77.22       80.26      2.44 o
   3   8   6       10.00        9.68      1.86 o
   4   8   6       15.13       18.72      2.07 o
   5   8   6        0.47       -0.38      2.06 o
 -12   9   6       15.66       13.48      3.85 o
 -11   9   6       23.61       23.59      3.70 o
 -10   9   6        0.68        0.45      3.00 o
  -9   9   6        5.55        9.74      2.92 o
  -8   9   6        5.28        1.47      2.00 o
  -7   9   6        0.11       -1.50      1.83 o
  -6   9   6        1.34        0.37      1.78 o
  -5   9   6        7.30        7.28      1.79 o
  -4   9   6       12.99       12.11      1.85 o
  -3   9   6      115.88      100.92      2.83 o
  -2   9   6       61.09       62.33      4.09 o
  -1   9   6       43.62       44.33      3.39 o
   0   9   6        8.55        9.92      2.15 o
   1   9   6       74.17       62.30      4.44 o
   2   9   6        6.58        8.95      3.58 o
   3   9   6       19.12       14.79      3.79 o
   4   9   6       11.15       10.40      3.94 o
 -11  10   6        0.11       -1.24      3.68 o
 -10  10   6        0.09       -0.52      3.37 o
  -9  10   6       12.00        8.12      3.32 o
  -8  10   6       15.84       19.57      2.75 o
  -7  10   6        0.89       -0.42      2.09 o
  -6  10   6        0.79        1.96      2.09 o
  -5  10   6        2.42        0.75      2.03 o
  -4  10   6        4.78        5.01      2.01 o
  -3  10   6       36.51       48.20      2.51 o
  -2  10   6        0.01       -1.53      3.32 o
  -1  10   6        4.93        5.92      3.67 o
   0  10   6        0.94        2.29      4.46 o
   1  10   6        1.63        3.81      3.73 o
   2  10   6        0.14       -1.34      3.92 o
   3  10   6       24.32       23.19      4.64 o
 -10  11   6        1.19       -3.11      6.92 o
  -9  11   6        0.16        0.84      3.77 o
  -8  11   6        0.75        1.00      2.78 o
  -7  11   6        0.11        3.16      2.78 o
  -6  11   6        0.22       -1.44      2.58 o
  -5  11   6       15.99       22.65      2.97 o
  -4  11   6        2.01        1.48      3.16 o
  -3  11   6       30.81       33.10      4.70 o
  -2  11   6        3.36        3.06      3.94 o
  -1  11   6       42.32       45.13      7.13 o
   0  11   6        0.47       -0.54      4.14 o
   1  11   6        1.18       -0.64      4.29 o
  -8  12   6        1.88        2.64      4.05 o
  -7  12   6        0.75       -2.13      3.13 o
  -6  12   6        8.64       11.55      3.22 o
  -5  12   6        0.90        0.13      3.29 o
  -4  12   6        6.49       10.97      4.79 o
  -3  12   6        0.45       -0.33      4.62 o
  -2  12   6        9.94       14.16      4.93 o
  -1  12   6        0.37        2.02      4.89 o
   0 -14   7       34.36       45.56      3.96 o
   1 -14   7        8.73        4.63      4.32 o
   2 -14   7        2.42        5.29      4.39 o
   3 -14   7        1.37        3.75      4.43 o
  -3 -13   7       25.96       26.23      8.16 o
  -2 -13   7        0.06        0.46      3.11 o
  -1 -13   7       37.84       37.34      3.51 o
   0 -13   7       17.47       20.07      3.17 o
   1 -13   7        3.52        3.61      3.22 o
   2 -13   7       14.59       22.42      6.19 o
   3 -13   7        0.00       -1.02      3.66 o
   4 -13   7        0.58       -0.60      3.63 o
   5 -13   7        7.48       11.00      4.08 o
   6 -13   7        4.37        1.12      4.02 o
  -5 -12   7       34.24       40.57      5.28 o
  -4 -12   7        5.12        3.63      4.28 o
  -3 -12   7        0.04        1.64      3.01 o
  -2 -12   7        4.23        6.01      2.68 o
  -1 -12   7        0.27       -2.26      2.52 o
   0 -12   7        3.22        2.16      2.50 o
   1 -12   7        1.65        1.13      2.15 o
   2 -12   7        1.05       -1.30      3.12 o
   3 -12   7        2.53       -0.59      3.15 o
   4 -12   7        0.74        5.05      3.46 o
   5 -12   7        2.22        3.23      3.38 o
   6 -12   7        0.73        0.95      3.61 o
   7 -12   7        1.67        0.02      4.25 o
  -7 -11   7        0.32       -0.36      4.38 o
  -6 -11   7      103.79      108.72     17.98 o
  -5 -11   7        4.04        2.21      3.94 o
  -4 -11   7       72.44       79.13      3.64 o
  -3 -11   7        8.43        2.16      2.46 o
  -2 -11   7       17.65        9.55      2.49 o
  -1 -11   7       50.23       42.62      2.80 o
   0 -11   7       34.39       38.43      2.34 o
   1 -11   7      189.28      180.98      6.31 o
   2 -11   7       51.82       48.82      2.74 o
   3 -11   7       49.95       68.35      7.51 o
   4 -11   7        2.78        2.43      2.82 o
   5 -11   7       97.31       82.59      6.25 o
   6 -11   7       20.77       24.86      7.36 o
   7 -11   7        3.43        5.41      3.40 o
   8 -11   7        0.13        0.22      3.57 o
  -8 -10   7        3.05        4.72      4.28 o
  -7 -10   7        0.78        1.98      4.03 o
  -6 -10   7       15.84       17.19      3.93 o
  -5 -10   7        5.27        2.21      2.43 o
  -4 -10   7        0.72       -0.30      2.17 o
  -3 -10   7       58.27       79.89      4.74 o
  -2 -10   7        8.15        7.20      2.09 o
  -1 -10   7        1.13        0.39      1.63 o
   0 -10   7       33.09       48.42      2.54 o
   1 -10   7       39.22       43.32      2.10 o
   2 -10   7       34.34       47.60      2.70 o
   3 -10   7        0.09       -0.52      1.73 o
   4 -10   7        0.95        2.02      2.57 o
   5 -10   7       10.15       13.98      5.78 o
   6 -10   7       12.30       11.86      2.94 o
   7 -10   7        0.00       -0.49      2.94 o
   8 -10   7       30.85       31.61      3.31 o
   9 -10   7       14.36        8.54      3.20 o
  -9  -9   7        3.93        1.96      4.23 o
  -8  -9   7       12.91        8.85      3.84 o
  -7  -9   7        4.60        4.72      3.51 o
  -6  -9   7        0.76       -0.91      3.11 o
  -5  -9   7        0.02       -1.23      2.00 o
  -4  -9   7        5.53        6.28      2.00 o
  -3  -9   7       25.21       19.87      1.86 o
  -2  -9   7      182.13      172.59      3.48 o
  -1  -9   7        0.33        3.33      1.45 o
   0  -9   7      134.91      153.15      3.15 o
   1  -9   7       24.37       17.56      1.50 o
   2  -9   7       10.11       14.51      1.42 o
   3  -9   7       31.05       32.50      1.32 o
   4  -9   7        7.01        4.68      1.11 o
   5  -9   7      320.92      337.05      4.61 o
   6  -9   7        8.43        6.05      1.60 o
   7  -9   7       18.87       21.19      1.70 o
   8  -9   7       12.75       11.02      1.76 o
   9  -9   7        8.36        9.69      1.84 o
 -10  -8   7        7.78       16.13      3.42 o
  -9  -8   7       30.62       29.72      3.53 o
  -8  -8   7        2.19        2.30      3.37 o
  -7  -8   7       10.42        8.01      3.13 o
  -6  -8   7        4.67        7.00      2.07 o
  -5  -8   7       46.11       44.19      2.79 o
  -4  -8   7        4.47        0.72      1.56 o
  -3  -8   7      106.97      110.44      5.09 o
  -2  -8   7      121.68      130.18      3.46 o
  -1  -8   7        3.58        0.01      1.12 o
   0  -8   7       72.58       55.78      1.52 o
   1  -8   7      102.16      106.25      1.83 o
   2  -8   7      538.43      424.62      3.92 o
   3  -8   7      113.97      117.67      1.83 o
   4  -8   7       41.04       53.77      1.78 o
   5  -8   7      284.87      304.26      5.13 o
   6  -8   7        4.03        5.40      1.28 o
   7  -8   7        3.27        3.94      1.36 o
   8  -8   7        4.68        2.58      1.45 o
   9  -8   7        0.13       -0.41      1.55 o
  10  -8   7        6.39        4.58      1.74 o
 -10  -7   7        8.46        8.95      3.05 o
  -9  -7   7        0.16       -2.53      2.53 o
  -8  -7   7       17.32       23.49      3.42 o
  -7  -7   7       16.51       11.69      2.86 o
  -6  -7   7       47.52       49.54      2.51 o
  -5  -7   7      201.59      196.54      3.89 o
  -4  -7   7      179.78      196.11      3.58 o
  -3  -7   7        4.01        4.80      1.25 o
  -2  -7   7      296.21      296.38      3.40 o
  -1  -7   7       11.59        6.35      0.86 o
   0  -7   7       11.70        8.03      0.86 o
   1  -7   7        8.26        2.59      0.79 o
   2  -7   7      180.17      179.63      2.06 o
   3  -7   7      312.24      321.40      3.05 o
   4  -7   7       72.47       70.64      1.56 o
   5  -7   7      184.95      160.25      2.81 o
   6  -7   7       49.50       55.45      1.57 o
   7  -7   7      127.61      135.49      2.50 o
   8  -7   7        3.56        2.59      1.25 o
   9  -7   7       43.45       37.04      1.67 o
  10  -7   7       31.19       43.71      1.89 o
 -11  -6   7        1.62       -0.39      3.05 o
 -10  -6   7        4.89        6.75      2.75 o
  -9  -6   7        6.81        9.16      2.60 o
  -8  -6   7       18.29       28.41      3.58 o
  -7  -6   7       20.48       19.78      2.04 o
  -6  -6   7       14.23        7.49      1.44 o
  -5  -6   7      247.79      208.02      3.77 o
  -4  -6   7      601.99      587.78      9.98 o
  -3  -6   7       44.73       36.02      1.07 o
  -2  -6   7      289.10      292.65      5.19 o
  -1  -6   7      315.41      396.63      4.15 o
   0  -6   7     1080.26     1061.39      8.23 o
   1  -6   7      151.92      158.74      1.82 o
   2  -6   7      300.16      302.80      2.72 o
   3  -6   7      281.43      276.17      2.81 o
   4  -6   7       47.43       43.91      1.57 o
   5  -6   7      294.13      316.45      3.61 o
   6  -6   7        0.00        0.37      0.90 o
   7  -6   7       57.40       59.33      1.50 o
   8  -6   7        0.51        0.06      1.06 o
   9  -6   7       17.92       16.02      1.33 o
  10  -6   7        1.98        3.04      1.37 o
 -12  -5   7       10.26        9.43      3.26 o
 -11  -5   7        1.36       -0.37      2.80 o
 -10  -5   7       26.67       27.49      3.59 o
  -9  -5   7       28.84       29.71      3.23 o
  -8  -5   7      348.99      346.25     12.19 o
  -7  -5   7      130.57      114.06      3.30 o
  -6  -5   7       31.65       33.63      1.29 o
  -5  -5   7      234.45      266.72      3.36 o
  -4  -5   7      138.72      112.32      2.10 o
  -3  -5   7      455.15      426.20      4.66 o
  -2  -5   7        3.41        1.17      0.64 o
  -1  -5   7      302.44      252.11      4.08 o
   0  -5   7      396.96      445.88      3.50 o
   1  -5   7       69.62       78.80      1.06 o
   2  -5   7      471.94      435.38      3.23 o
   3  -5   7      245.01      221.14      2.30 o
   4  -5   7        5.20        6.36      0.67 o
   5  -5   7      354.75      330.14      3.38 o
   6  -5   7       35.19       29.04      1.13 o
   7  -5   7      490.41      483.53      4.91 o
   8  -5   7        1.67        2.46      0.94 o
   9  -5   7        0.14       -0.66      1.02 o
  10  -5   7        6.57        5.86      1.21 o
 -12  -4   7        0.25        3.30      2.89 o
 -11  -4   7        8.13        6.30      2.43 o
 -10  -4   7       12.13       17.97      2.29 o
  -9  -4   7      155.27      164.74      4.22 o
  -8  -4   7       34.82       43.38      1.97 o
  -7  -4   7       23.39       28.14      1.11 o
  -6  -4   7      105.22      103.17      1.61 o
  -5  -4   7       83.40       79.20      1.35 o
  -4  -4   7       13.58       13.64      0.78 o
  -3  -4   7      491.75      402.58      4.04 o
  -2  -4   7       14.97       30.64      0.86 o
  -1  -4   7     1075.75      994.56      7.02 o
   0  -4   7      615.11      663.99      4.68 o
   1  -4   7       51.74       69.23      0.91 o
   2  -4   7        9.49       21.95      0.68 o
   3  -4   7      137.93      127.94      1.45 o
   4  -4   7      701.04      699.67      5.40 o
   5  -4   7       11.71       14.71      0.70 o
   6  -4   7       32.03       33.97      1.14 o
   7  -4   7      109.93      103.18      1.61 o
   8  -4   7       29.27       30.35      0.97 o
   9  -4   7       10.23       13.56      1.01 o
  10  -4   7        0.01       -0.96      1.22 o
 -12  -3   7        3.80        3.83      2.50 o
 -11  -3   7       13.94       10.84      2.25 o
 -10  -3   7       46.06       37.54      3.45 o
  -9  -3   7        4.30        5.42      1.77 o
  -8  -3   7      361.30      367.95      3.92 o
  -7  -3   7        2.04        1.82      0.91 o
  -6  -3   7      250.41      226.20      2.25 o
  -5  -3   7       40.67       41.37      0.90 o
  -4  -3   7      143.87       87.41      1.41 o
  -3  -3   7      792.51      902.08      7.02 o
  -2  -3   7      350.50      368.76      3.19 o
  -1  -3   7      590.60      624.65      4.42 o
   0  -3   7     1318.22     1305.84      8.67 o
   1  -3   7      294.39      365.53      2.68 o
   2  -3   7       35.60       39.44      0.77 o
   3  -3   7      513.51      577.43      4.46 o
   4  -3   7      184.75      183.13      1.72 o
   5  -3   7        1.51        0.77      0.48 o
   6  -3   7       69.70       73.18      1.16 o
   7  -3   7      125.08       99.85      2.22 o
   8  -3   7        2.77        4.33      0.82 o
   9  -3   7       38.63       35.08      1.88 o
  10  -3   7        8.03        7.00      1.20 o
 -13  -2   7        0.25       -0.06      2.76 o
 -12  -2   7       14.60       20.29      2.63 o
 -11  -2   7        1.17        1.53      2.15 o
 -10  -2   7        1.31        1.80      1.89 o
  -9  -2   7      292.32      315.37      6.46 o
  -8  -2   7        1.47        1.37      0.96 o
  -7  -2   7       89.96       74.72      1.89 o
  -6  -2   7      149.71      166.51      2.38 o
  -5  -2   7       47.03       16.66      1.67 o
  -4  -2   7      294.78      319.02      2.57 o
  -3  -2   7      988.72     1059.38      9.34 o
  -2  -2   7     1420.86     1330.54      9.93 o
  -1  -2   7      129.21      136.66      1.49 o
   0  -2   7       74.26       91.05      0.88 o
   1  -2   7        7.95       41.33      0.73 o
   2  -2   7      595.42      633.50      4.83 o
   3  -2   7        5.59        9.45      0.48 o
   4  -2   7      103.01       97.57      1.04 o
   5  -2   7       12.34        7.67      0.81 o
   6  -2   7       59.69       49.29      2.77 o
   7  -2   7       66.36       73.81      6.63 o
   8  -2   7       44.96       45.35      6.10 o
   9  -2   7       14.17       23.82      6.40 o
  10  -2   7        2.22        2.23      6.51 o
 -13  -1   7       13.53       12.83      2.84 o
 -12  -1   7       10.08        6.68      2.42 o
 -11  -1   7        5.44       14.68      2.27 o
 -10  -1   7        0.28       -1.46      1.73 o
  -9  -1   7       34.99       40.24      1.99 o
  -8  -1   7      183.78      165.00      2.32 o
  -7  -1   7      423.32      467.72      4.47 o
  -6  -1   7       73.71       72.24      1.44 o
  -5  -1   7        6.05        6.23      1.17 o
  -4  -1   7        7.34       27.40      0.74 o
  -3  -1   7      635.53      600.78      6.11 o
  -2  -1   7      309.53      268.85      2.54 o
  -1  -1   7     2035.37     2193.51     15.41 o
   0  -1   7      193.69      176.57      1.52 o
   1  -1   7      714.73      930.97      7.63 o
   2  -1   7        5.91       13.70      0.48 o
   3  -1   7       11.59       10.81      0.40 o
   4  -1   7        1.44        0.28      0.46 o
   5  -1   7        1.45       -0.27      0.67 o
   6  -1   7      373.43      342.46     12.85 o
   7  -1   7       40.84       30.39      5.52 o
   8  -1   7        1.33        5.52      4.99 o
   9  -1   7       27.01       33.85      6.57 o
  10  -1   7        0.16       -1.11      6.57 o
 -13   0   7       26.18       25.74      2.95 o
 -12   0   7        2.07        3.81      2.31 o
 -11   0   7       19.85       29.92      2.46 o
 -10   0   7       21.07       27.15      2.12 o
  -9   0   7       85.35       79.25      2.30 o
  -8   0   7        9.44        6.13      1.04 o
  -7   0   7       50.58       58.76      1.68 o
  -6   0   7        4.92       20.58      0.98 o
  -5   0   7      630.88      669.65      7.44 o
  -4   0   7       35.69       69.07      1.90 o
  -3   0   7      384.11      347.49      3.31 o
  -2   0   7     1090.53     1219.65      8.82 o
  -1   0   7     1046.02      892.22      6.53 o
   0   0   7       83.88       95.34      1.27 o
   1   0   7       29.07       11.28      0.81 o
   2   0   7     1927.69     1735.63     12.14 o
   3   0   7       43.76       50.45      0.88 o
   4   0   7      239.51      216.63      1.89 o
   5   0   7      121.85      124.56      2.43 o
   6   0   7        4.81        0.35      4.17 o
   7   0   7        9.69       11.38      5.10 o
   8   0   7       12.54       18.54      5.87 o
   9   0   7       52.57       68.88      7.98 o
  10   0   7        9.06       10.44      6.86 o
 -13   1   7       44.39       36.36      3.06 o
 -12   1   7       81.66       88.15      3.50 o
 -11   1   7       17.30       12.62      2.27 o
 -10   1   7        2.84        1.20      1.67 o
  -9   1   7       63.68       66.87      1.80 o
  -8   1   7      395.34      454.81      4.77 o
  -7   1   7        9.42        2.04      0.90 o
  -6   1   7        8.76       18.74      0.97 o
  -5   1   7       27.28       12.66      0.73 o
  -4   1   7      415.59      477.07      5.05 o
  -3   1   7      786.33      821.46      6.67 o
  -2   1   7      141.51      105.68      2.02 o
  -1   1   7       24.44       13.20      0.53 o
   0   1   7       56.56       53.29      0.97 o
   1   1   7      152.62      134.39      1.49 o
   2   1   7      627.17      609.97      4.69 o
   3   1   7      280.96      295.29      2.61 o
   4   1   7       84.06       92.76      1.09 o
   5   1   7      184.92      188.06      1.95 o
   6   1   7        0.11        1.25      1.61 o
   7   1   7        8.41       10.89      1.99 o
   8   1   7       22.62       30.04      6.57 o
   9   1   7       23.01       36.02      7.69 o
 -13   2   7       34.72       28.74      3.00 o
 -12   2   7        9.09       12.50      2.46 o
 -11   2   7       25.15       24.16      2.64 o
 -10   2   7       22.28       18.35      3.02 o
  -9   2   7       19.71       19.34      1.52 o
  -8   2   7      239.25      262.44      3.97 o
  -7   2   7        5.86        0.56      0.93 o
  -6   2   7       49.44       48.44      2.07 o
  -5   2   7       65.12       33.59      0.94 o
  -4   2   7      666.18      733.70      7.64 o
  -3   2   7       34.62       37.66      1.13 o
  -2   2   7       17.59       34.99      0.82 o
  -1   2   7        5.76       11.83      0.57 o
   0   2   7     1697.05     1856.80     13.60 o
   1   2   7       67.50       72.21      1.18 o
   2   2   7      827.99      855.25      6.51 o
   3   2   7      300.71      309.17      2.78 o
   4   2   7      486.84      442.15      3.89 o
   5   2   7      289.19      283.74      3.18 o
   6   2   7      165.14      160.64      2.13 o
   7   2   7       10.80       11.86      0.94 o
   8   2   7        4.58        1.97      1.12 o
   9   2   7       19.02       10.60      1.36 o
 -13   3   7        0.52       -0.66      2.52 o
 -12   3   7       29.85       33.03      3.10 o
 -11   3   7       23.99       26.08      3.16 o
 -10   3   7      104.94      102.82      3.76 o
  -9   3   7      165.61      144.81      4.23 o
  -8   3   7       36.51       21.45      1.43 o
  -7   3   7       35.43       45.06      1.52 o
  -6   3   7        8.98        1.19      0.82 o
  -5   3   7      397.93      372.37      3.08 o
  -4   3   7       64.16       59.96      3.90 o
  -3   3   7        5.62        2.11      0.63 o
  -2   3   7        8.42        7.61      0.65 o
  -1   3   7       95.42       98.51      1.22 o
   0   3   7      597.37      617.11      4.54 o
   1   3   7       26.20       40.97      1.00 o
   2   3   7       14.96       22.56      0.85 o
   3   3   7       68.21       77.03      1.82 o
   4   3   7      495.76      466.54      4.81 o
   5   3   7       28.72       34.03      1.18 o
   6   3   7        1.07       -0.61      0.95 o
   7   3   7        2.45        5.30      1.08 o
   8   3   7       64.16       72.66      3.11 o
 -13   4   7       11.96       15.03      3.28 o
 -12   4   7        3.52        4.36      2.78 o
 -11   4   7        3.46        0.97      2.38 o
 -10   4   7        6.49       12.52      2.51 o
  -9   4   7       76.23       80.29      2.73 o
  -8   4   7       31.56       24.23      1.54 o
  -7   4   7      260.26      201.84      4.52 o
  -6   4   7        3.60       -0.07      0.99 o
  -5   4   7       17.34       22.81      1.02 o
  -4   4   7       48.29       67.67      1.52 o
  -3   4   7        0.05        1.52      0.67 o
  -2   4   7       55.93       41.48      1.08 o
  -1   4   7      143.91      139.24      1.53 o
   0   4   7      295.64      338.80      2.83 o
   1   4   7       44.74       52.21      1.51 o
   2   4   7      145.23      136.43      2.35 o
   3   4   7      121.34      121.76      1.94 o
   4   4   7       67.01       71.61      1.51 o
   5   4   7        5.21        3.82      1.11 o
   6   4   7       63.02       62.39      1.59 o
   7   4   7       16.77       19.89      1.46 o
   8   4   7       13.35       13.82      1.68 o
 -13   5   7        2.93        6.79      3.31 o
 -12   5   7        1.19        0.11      2.88 o
 -11   5   7        3.67        0.99      2.51 o
 -10   5   7       76.03       91.49      3.85 o
  -9   5   7      111.90      122.46      4.93 o
  -8   5   7      189.54      230.75      4.84 o
  -7   5   7      140.88      109.91      2.49 o
  -6   5   7     3071.05     3260.00     31.68 o
  -5   5   7      192.93      169.17      3.38 o
  -4   5   7       73.38       59.48      1.30 o
  -3   5   7      149.11      184.98      2.17 o
  -2   5   7       61.03       54.02      1.09 o
  -1   5   7      184.88      209.48      2.13 o
   0   5   7       47.36       53.01      1.37 o
   1   5   7        4.46        3.26      1.04 o
   2   5   7      147.81      149.59      3.26 o
   3   5   7       19.52       18.82      1.20 o
   4   5   7       57.39       64.28      1.89 o
   5   5   7        6.29        5.80      1.27 o
   6   5   7        2.83        3.79      1.44 o
   7   5   7       27.83       24.02      1.76 o
 -13   6   7       20.29       19.54      3.60 o
 -12   6   7        0.48        1.37      3.01 o
 -11   6   7        5.97        3.19      2.72 o
 -10   6   7        3.72       -2.12      2.35 o
  -9   6   7       49.50       69.37      3.47 o
  -8   6   7        0.22        0.34      1.70 o
  -7   6   7      101.13       89.27      2.70 o
  -6   6   7      182.52      213.36      5.40 o
  -5   6   7       31.60       24.25      4.18 o
  -4   6   7       48.29       42.69      1.64 o
  -3   6   7       30.21       45.29      1.44 o
  -2   6   7       21.88       27.40      1.02 o
  -1   6   7      113.61      115.52      1.62 o
   0   6   7       41.45       34.96      1.16 o
   1   6   7       74.32       82.78      2.62 o
   2   6   7      131.03      154.27      4.73 o
   3   6   7        2.08        2.71      1.33 o
   4   6   7      116.74      135.48      2.48 o
   5   6   7        3.16        3.34      1.57 o
   6   6   7       89.87       84.26      2.39 o
 -12   7   7        2.35        4.39      3.22 o
 -11   7   7        0.02        0.12      2.85 o
 -10   7   7       12.94       13.77      3.00 o
  -9   7   7       18.73       27.22      2.34 o
  -8   7   7       10.99        9.59      1.98 o
  -7   7   7       55.56       41.16      2.55 o
  -6   7   7        1.62        0.51      1.62 o
  -5   7   7        1.22        0.88      1.59 o
  -4   7   7       27.08       23.29      1.76 o
  -3   7   7       39.31       28.81      1.64 o
  -2   7   7       78.20       82.64      2.50 o
  -1   7   7       48.48       57.15      1.69 o
   0   7   7        9.26        6.62      1.14 o
   1   7   7      158.95      173.41      3.81 o
   2   7   7      140.32      129.51      2.94 o
   3   7   7       29.22       24.35      1.68 o
   4   7   7        6.00        3.90      1.75 o
   5   7   7        0.66        0.28      1.83 o
   6   7   7        0.75        0.95      2.04 o
 -12   8   7        7.50        4.02      3.47 o
 -11   8   7        7.18        8.43      3.33 o
 -10   8   7        7.25        5.11      2.93 o
  -9   8   7        8.36        6.50      2.33 o
  -8   8   7        9.56       15.03      2.26 o
  -7   8   7       13.16       15.58      2.20 o
  -6   8   7        0.05        1.41      1.83 o
  -5   8   7       21.07       15.00      1.95 o
  -4   8   7        0.09       -0.23      1.74 o
  -3   8   7       56.52       62.43      2.54 o
  -2   8   7       22.54       25.74      2.26 o
  -1   8   7        5.65        5.86      1.82 o
   0   8   7        1.55        0.27      1.94 o
   1   8   7       77.51       74.18      5.92 o
   2   8   7        5.08        3.94      3.64 o
   3   8   7       24.53       17.88      3.63 o
   4   8   7        0.06        0.09      2.14 o
   5   8   7        1.31        1.63      4.02 o
 -11   9   7        0.92       -0.42      3.44 o
 -10   9   7        0.70        0.98      3.25 o
  -9   9   7        1.29       -1.15      2.28 o
  -8   9   7       20.66       10.63      2.22 o
  -7   9   7        2.28        3.83      2.06 o
  -6   9   7        4.17        5.87      2.13 o
  -5   9   7       16.01       16.74      2.29 o
  -4   9   7       88.18       85.33      3.11 o
  -3   9   7        1.00       -1.40      2.08 o
  -2   9   7        1.23       -0.16      2.36 o
  -1   9   7       51.18       58.90      3.41 o
   0   9   7        1.28       -2.09      2.56 o
   1   9   7        3.70        7.52      2.84 o
   2   9   7        1.83       -0.94      3.59 o
   3   9   7       10.37        9.00      4.08 o
 -10  10   7        0.03        0.82      3.60 o
  -9  10   7        0.66        1.92      2.70 o
  -8  10   7        0.12       -0.56      2.35 o
  -7  10   7        0.05        1.42      2.29 o
  -6  10   7        0.30        1.90      2.27 o
  -5  10   7        0.65       -1.21      2.07 o
  -4  10   7       15.87       23.76      2.59 o
  -3  10   7        6.10       -2.09      2.83 o
  -2  10   7        8.47        7.12      2.99 o
  -1  10   7        0.58        2.59      3.93 o
   0  10   7        3.48        4.73      3.86 o
   1  10   7       72.74       67.80      9.56 o
   2  10   7        0.60       -0.18      5.22 o
  -9  11   7        2.86        5.45      4.08 o
  -8  11   7        2.32       -0.34      2.95 o
  -7  11   7        1.79        1.39      2.84 o
  -6  11   7        0.07        1.64      2.84 o
  -5  11   7        0.41        0.44      3.07 o
  -4  11   7        0.62        0.54      4.11 o
  -3  11   7        0.96        2.11      4.30 o
  -2  11   7        2.34        4.49      4.13 o
  -1  11   7        0.02       -1.04      4.99 o
   0  11   7        2.66        9.23      4.55 o
  -6  12   7        0.10       -0.44      4.24 o
  -5  12   7        2.69        2.88      5.17 o
  -4  12   7        1.80        4.81      5.03 o
  -3  12   7        1.78        2.99      4.80 o
   1 -14   8        5.47        0.84      4.37 o
   2 -14   8        1.08        3.79      4.58 o
  -3 -13   8        0.53       -0.32      3.36 o
  -2 -13   8       16.85       13.94      3.37 o
  -1 -13   8        0.00       -1.01      3.02 o
   0 -13   8       12.25       15.90      3.18 o
   1 -13   8        0.43       -0.32      3.86 o
   2 -13   8        0.41        1.75      3.93 o
   3 -13   8        0.32        0.81      3.92 o
   4 -13   8       29.24       46.88      5.31 o
   5 -13   8       40.28       42.79      4.94 o
  -5 -12   8        0.24       -0.25      4.41 o
  -4 -12   8       13.69       11.86      3.24 o
  -3 -12   8       37.25       37.16      3.33 o
  -2 -12   8        9.89       14.26      2.91 o
  -1 -12   8        1.12        5.39      2.64 o
   0 -12   8        4.93        2.66      2.58 o
   1 -12   8        0.35       -0.22      3.46 o
   2 -12   8        8.88       14.72      3.64 o
   3 -12   8       33.37       46.09      9.77 o
   4 -12   8        7.94        8.65      3.67 o
   5 -12   8       25.68       31.93      5.40 o
   6 -12   8        1.14        3.29      3.75 o
   7 -12   8        0.49       -0.54      3.64 o
  -6 -11   8       34.47       37.87     10.65 o
  -5 -11   8       25.51       26.08      4.40 o
  -4 -11   8        5.18       12.92      2.77 o
  -3 -11   8        2.25        3.51      2.41 o
  -2 -11   8       13.32        9.46      2.43 o
  -1 -11   8       79.11       80.24      2.99 o
   0 -11   8       20.62       17.87      2.17 o
   1 -11   8        6.70        3.50      1.95 o
   2 -11   8      154.26      141.89      5.70 o
   3 -11   8       10.51        8.87      3.37 o
   4 -11   8       75.35       78.47      4.50 o
   5 -11   8        7.92        9.96      3.25 o
   6 -11   8        1.18       -0.35      3.24 o
   7 -11   8        7.69        7.12      3.54 o
   8 -11   8        8.42       10.81      3.40 o
  -8 -10   8        0.01        1.59      4.48 o
  -7 -10   8        2.25        1.33      4.20 o
  -6 -10   8       12.33       10.79      3.85 o
  -5 -10   8       14.18       17.90      2.70 o
  -4 -10   8        6.93       10.75      2.44 o
  -3 -10   8        0.37       -1.29      2.07 o
  -2 -10   8       43.45       23.74      2.04 o
  -1 -10   8        4.47        1.19      1.68 o
   0 -10   8        2.09        4.40      1.68 o
   1 -10   8        1.40        2.35      1.67 o
   2 -10   8        2.66       -0.14      1.92 o
   3 -10   8        5.41        4.25      2.67 o
   4 -10   8        2.79        4.89      2.69 o
   5 -10   8        3.81        6.60      2.82 o
   6 -10   8        0.20       -2.10      2.94 o
   7 -10   8        7.11        4.43      2.71 o
   8 -10   8       20.60       22.74      3.30 o
  -9  -9   8        0.18        0.64      3.55 o
  -8  -9   8        9.01        3.46      3.77 o
  -7  -9   8        4.00        4.28      3.56 o
  -6  -9   8       18.74       16.22      2.56 o
  -5  -9   8        0.00       -1.02      2.04 o
  -4  -9   8       20.43       18.09      2.22 o
  -3  -9   8        0.13        0.04      1.62 o
  -2  -9   8        3.39       10.22      1.68 o
  -1  -9   8        4.69        0.01      1.49 o
   0  -9   8        0.32        2.91      1.44 o
   1  -9   8       13.39       10.07      1.56 o
   2  -9   8       26.89       26.34      1.74 o
   3  -9   8       18.11       15.78      1.28 o
   4  -9   8       73.96       82.91      2.32 o
   5  -9   8        3.21        2.56      1.51 o
   6  -9   8        8.56        6.92      1.54 o
   7  -9   8       27.43       30.96      1.89 o
   8  -9   8        0.68        0.22      1.74 o
   9  -9   8        7.92        5.88      1.93 o
 -10  -8   8        0.01       -3.16      3.16 o
  -9  -8   8        0.78        2.81      2.98 o
  -8  -8   8        0.55       -2.74      2.74 o
  -7  -8   8        1.05        0.61      3.19 o
  -6  -8   8        8.75        7.44      2.23 o
  -5  -8   8        0.01        1.08      1.87 o
  -4  -8   8      153.95      145.94      5.58 o
  -3  -8   8      183.51      132.46      6.43 o
  -2  -8   8        8.09        7.44      1.46 o
  -1  -8   8        9.40        5.92      1.28 o
   0  -8   8       45.20       26.87      1.48 o
   1  -8   8        3.67        7.63      1.00 o
   2  -8   8      106.86      121.28      1.94 o
   3  -8   8      195.77      222.77      3.21 o
   4  -8   8       10.57        9.41      1.35 o
   5  -8   8       10.87       16.92      1.41 o
   6  -8   8        4.46        2.26      1.34 o
   7  -8   8       10.83       15.74      1.52 o
   8  -8   8        6.45        5.88      1.54 o
   9  -8   8        0.02       -1.66      1.66 o
 -10  -7   8        0.02        0.11      2.99 o
  -9  -7   8        1.93        4.74      2.88 o
  -8  -7   8        6.12       12.25      2.67 o
  -7  -7   8       38.29       43.71      2.47 o
  -6  -7   8      288.17      279.72      5.59 o
  -5  -7   8        1.81        4.10      1.60 o
  -4  -7   8      558.68      581.50      7.93 o
  -3  -7   8       34.15       28.30      1.85 o
  -2  -7   8      307.66      284.96      3.92 o
  -1  -7   8       52.06       60.24      2.01 o
   0  -7   8       78.85       71.83      1.41 o
   1  -7   8       74.42       66.25      1.33 o
   2  -7   8        0.34       -0.78      0.78 o
   3  -7   8      290.83      318.93      3.64 o
   4  -7   8      157.01      169.15      2.57 o
   5  -7   8        2.24        6.41      1.12 o
   6  -7   8       55.30       40.98      1.59 o
   7  -7   8       26.36       32.50      1.50 o
   8  -7   8        0.22        0.17      1.30 o
   9  -7   8        7.91        7.18      1.51 o
  10  -7   8        0.79       -0.08      1.62 o
 -11  -6   8        2.42        2.78      3.22 o
 -10  -6   8        7.02        5.15      2.91 o
  -9  -6   8        0.91        1.01      2.46 o
  -8  -6   8        0.06        0.53      2.25 o
  -7  -6   8       31.14       36.32      2.11 o
  -6  -6   8      249.78      271.59      4.64 o
  -5  -6   8       17.19       13.15      1.42 o
  -4  -6   8        4.74       13.40      1.37 o
  -3  -6   8       91.12       85.77      2.44 o
  -2  -6   8        0.02        1.28      0.80 o
  -1  -6   8      664.49      664.65      5.26 o
   0  -6   8       46.72       54.38      1.09 o
   1  -6   8      828.73      744.48      5.35 o
   2  -6   8      128.71      171.26      1.75 o
   3  -6   8      381.29      382.68      3.64 o
   4  -6   8      393.41      372.84      4.14 o
   5  -6   8        4.16        4.40      0.95 o
   6  -6   8      216.37      228.70      2.95 o
   7  -6   8       32.21       38.60      1.42 o
   8  -6   8       12.04       11.58      1.23 o
   9  -6   8       27.90       23.77      1.46 o
  10  -6   8        0.07       -1.38      1.42 o
 -12  -5   8       10.95        4.99      6.45 o
 -11  -5   8        0.19       -1.64      2.85 o
 -10  -5   8       18.52       14.28      2.79 o
  -9  -5   8        4.02        2.53      2.29 o
  -8  -5   8       18.54       13.32      1.99 o
  -7  -5   8      436.85      419.62      6.87 o
  -6  -5   8        0.35        0.39      1.15 o
  -5  -5   8      290.87      302.73      4.03 o
  -4  -5   8       11.02        7.68      0.96 o
  -3  -5   8       78.10       69.94      2.57 o
  -2  -5   8       36.00       71.14      1.48 o
  -1  -5   8       10.08       34.64      0.84 o
   0  -5   8       51.58       59.52      0.99 o
   1  -5   8      664.14      749.88      5.29 o
   2  -5   8       50.38       38.97      0.91 o
   3  -5   8      688.77      729.19      6.35 o
   4  -5   8       44.17       44.34      2.00 o
   5  -5   8        1.35        0.86      0.81 o
   6  -5   8      127.91      108.48      1.84 o
   7  -5   8       13.05       13.46      1.00 o
   8  -5   8        8.00        9.10      1.04 o
   9  -5   8        2.68        5.50      1.13 o
  10  -5   8        0.44        0.06      1.43 o
 -12  -4   8        0.36        2.27      3.23 o
 -11  -4   8        0.02       -1.11      2.68 o
 -10  -4   8       18.32       16.92      2.71 o
  -9  -4   8        8.06        6.35      2.23 o
  -8  -4   8       69.23       67.11      3.05 o
  -7  -4   8       15.12       17.08      1.47 o
  -6  -4   8        0.01        4.14      0.99 o
  -5  -4   8      102.28      116.84      2.63 o
  -4  -4   8        2.49        1.00      0.66 o
  -3  -4   8        8.71        2.56      0.70 o
  -2  -4   8      390.73      396.64      3.69 o
  -1  -4   8      331.91      364.93      2.93 o
   0  -4   8        8.63       13.02      0.60 o
   1  -4   8       26.01       24.78      0.69 o
   2  -4   8      487.33      497.43      4.26 o
   3  -4   8      182.71      206.31      2.22 o
   4  -4   8        0.33        1.12      0.66 o
   5  -4   8      221.98      213.62      2.65 o
   6  -4   8        0.93        0.48      0.71 o
   7  -4   8        0.13        0.52      0.75 o
   8  -4   8      104.57       99.57      2.09 o
   9  -4   8        0.08       -0.38      1.01 o
  10  -4   8        2.25        2.07      1.19 o
 -12  -3   8       13.10       18.55      3.20 o
 -11  -3   8        0.01       -1.59      2.49 o
 -10  -3   8       44.39       39.55      2.56 o
  -9  -3   8       87.83       73.57      2.80 o
  -8  -3   8      128.11      149.61      3.51 o
  -7  -3   8       67.87       71.69      1.69 o
  -6  -3   8       43.02       47.49      1.09 o
  -5  -3   8        0.13        0.15      0.72 o
  -4  -3   8      804.50      870.70      6.40 o
  -3  -3   8       23.18       33.82      1.42 o
  -2  -3   8       14.85       12.28      0.97 o
  -1  -3   8       16.04       30.88      1.02 o
   0  -3   8        4.27        0.17      0.45 o
   1  -3   8        6.89       11.68      0.59 o
   2  -3   8      224.29      236.39      2.44 o
   3  -3   8      349.02      315.83      2.84 o
   4  -3   8      325.19      315.45      3.10 o
   5  -3   8       14.33       13.85      0.78 o
   6  -3   8        0.59        0.10      0.59 o
   7  -3   8        0.16        0.18      0.59 o
   8  -3   8        8.39        6.70      0.74 o
   9  -3   8       46.76       50.87      2.74 o
  10  -3   8        3.71        4.46      7.04 o
 -13  -2   8        1.68        2.55      3.24 o
 -12  -2   8        1.25       -1.43      2.75 o
 -11  -2   8        6.63        4.06      2.27 o
 -10  -2   8       43.26       49.71      2.83 o
  -9  -2   8       79.12       73.12      2.39 o
  -8  -2   8        2.98        6.18      1.36 o
  -7  -2   8       10.07       16.23      1.06 o
  -6  -2   8        0.07        0.40      0.77 o
  -5  -2   8      482.69      568.06      4.55 o
  -4  -2   8      919.96      934.57      7.06 o
  -3  -2   8       98.90       75.62      1.46 o
  -2  -2   8      168.68      163.71      1.79 o
  -1  -2   8      605.28      551.26      4.44 o
   0  -2   8      155.80      195.60      1.88 o
   1  -2   8      450.97      427.90      3.34 o
   2  -2   8      907.56      947.23      7.44 o
   3  -2   8      828.75      828.28      6.52 o
   4  -2   8        0.45       -0.28      0.51 o
   5  -2   8       15.38       15.07      0.60 o
   6  -2   8       46.76       52.67      2.09 o
   7  -2   8       42.78       49.80      3.67 o
   8  -2   8       46.60       47.17      6.92 o
   9  -2   8        0.79       -1.99      5.52 o
  10  -2   8       26.07       22.59      7.74 o
 -13  -1   8       12.09        5.77      2.90 o
 -12  -1   8        3.35        2.46      2.39 o
 -11  -1   8       58.15       78.47      3.69 o
 -10  -1   8        0.10       -1.04      1.85 o
  -9  -1   8        0.10        2.00      1.53 o
  -8  -1   8       13.38       18.72      1.38 o
  -7  -1   8      109.69      122.23      1.95 o
  -6  -1   8       37.54       53.76      1.56 o
  -5  -1   8      950.19     1032.67      7.45 o
  -4  -1   8      194.09      244.08      3.00 o
  -3  -1   8     1644.65     1908.91     15.48 o
  -2  -1   8      116.70      111.33      1.71 o
  -1  -1   8      749.73      639.01      4.86 o
   0  -1   8      408.16      430.01      3.21 o
   1  -1   8      562.17      660.99      6.28 o
   2  -1   8      418.55      333.07      3.26 o
   3  -1   8       22.94       22.94      0.69 o
   4  -1   8      124.59      127.18      1.78 o
   5  -1   8      317.85      311.45      3.32 o
   6  -1   8      162.49      174.76     12.88 o
   7  -1   8        0.19       -2.52      4.63 o
   8  -1   8       24.02       16.96      6.10 o
   9  -1   8       46.67       56.68      7.74 o
 -13   0   8        1.31        2.86      2.76 o
 -12   0   8        0.16        0.01      2.32 o
 -11   0   8       27.40       42.91      2.73 o
 -10   0   8       20.19       17.48      2.07 o
  -9   0   8        1.29        5.66      1.53 o
  -8   0   8       16.94       17.53      1.35 o
  -7   0   8       60.12       60.89      1.84 o
  -6   0   8       32.04       17.65      2.19 o
  -5   0   8      253.93      276.06      3.05 o
  -4   0   8      608.12      724.79      7.16 o
  -3   0   8      106.19      102.67      1.53 o
  -2   0   8       37.33       37.98      1.04 o
  -1   0   8       14.26       25.91      0.66 o
   0   0   8       29.42       49.03      1.20 o
   1   0   8      332.20      281.43      2.84 o
   2   0   8       44.96       32.00      0.74 o
   3   0   8       45.68       38.42      1.10 o
   4   0   8        1.75        2.25      0.62 o
   5   0   8        1.87        0.20      0.55 o
   6   0   8       59.54       51.06      4.46 o
   7   0   8        0.83        2.52      5.16 o
   8   0   8        2.28       -0.65      5.28 o
   9   0   8       15.37       20.77      7.33 o
 -13   1   8       40.96       38.50      3.21 o
 -12   1   8        0.08        1.82      2.36 o
 -11   1   8        6.28        2.36      2.08 o
 -10   1   8        0.02        0.41      2.10 o
  -9   1   8       21.83       16.44      1.93 o
  -8   1   8        0.07       -0.05      1.36 o
  -7   1   8       51.80       68.44      1.61 o
  -6   1   8       94.19       58.95      1.75 o
  -5   1   8      696.69      683.00      5.82 o
  -4   1   8       37.34       31.63      1.15 o
  -3   1   8        0.21        3.98      0.64 o
  -2   1   8      339.24      288.32      3.01 o
  -1   1   8      222.37      201.83      1.91 o
   0   1   8      353.33      459.79      4.11 o
   1   1   8        2.09        1.86      0.55 o
   2   1   8        4.53        3.64      0.59 o
   3   1   8       51.86       50.82      1.07 o
   4   1   8       81.61       92.55      1.53 o
   5   1   8       19.22       18.60      0.79 o
   6   1   8      220.62      197.96      2.45 o
   7   1   8        1.79        2.16      0.79 o
   8   1   8        5.31        4.15      1.02 o
   9   1   8        9.19        9.37      1.40 o
 -13   2   8        0.00       -1.56      2.70 o
 -12   2   8       18.48       14.29      2.58 o
 -11   2   8       20.58       23.14      4.24 o
 -10   2   8        9.66       15.83      2.46 o
  -9   2   8      132.75      130.26      4.78 o
  -8   2   8        0.07       -0.84      1.38 o
  -7   2   8       71.72       61.81      1.88 o
  -6   2   8        4.90        9.07      1.04 o
  -5   2   8       41.87       22.00      0.97 o
  -4   2   8       14.33       20.77      1.08 o
  -3   2   8        2.94        0.56      0.63 o
  -2   2   8       28.94       42.92      1.19 o
  -1   2   8     1152.01     1078.81      8.19 o
   0   2   8       13.17        9.38      0.71 o
   1   2   8      613.29      602.70      5.92 o
   2   2   8        6.16        3.96      0.73 o
   3   2   8      535.06      518.86      5.14 o
   4   2   8      809.65      807.32      8.00 o
   5   2   8       14.69       16.82      0.96 o
   6   2   8       33.20       28.48      1.08 o
   7   2   8        4.99        6.43      1.08 o
   8   2   8       68.18       71.91      2.33 o
 -13   3   8       21.88       24.64      3.05 o
 -12   3   8        3.60        6.67      2.75 o
 -11   3   8       62.44       55.39      3.39 o
 -10   3   8        0.03       -1.68      2.17 o
  -9   3   8       12.99       10.40      1.88 o
  -8   3   8        2.72        3.79      1.46 o
  -7   3   8       12.54       14.50      1.35 o
  -6   3   8      372.94      446.48      5.36 o
  -5   3   8       12.16        5.32      0.88 o
  -4   3   8      171.80      216.66      2.47 o
  -3   3   8        4.95        8.53      0.79 o
  -2   3   8      348.59      349.60      3.18 o
  -1   3   8       24.24       21.64      0.74 o
   0   3   8       45.15       44.61      1.01 o
   1   3   8       20.25       21.08      1.16 o
   2   3   8       52.49       49.76      1.29 o
   3   3   8      244.88      275.27      3.95 o
   4   3   8       18.76       18.47      1.10 o
   5   3   8       27.14       28.43      1.35 o
   6   3   8        1.19        3.53      1.09 o
   7   3   8        6.53        2.52      1.21 o
   8   3   8       26.88       31.73      1.81 o
 -13   4   8        0.77        1.26      3.17 o
 -12   4   8       35.51       36.19      3.52 o
 -11   4   8       14.49       10.92      2.72 o
 -10   4   8        1.56        1.02      2.03 o
  -9   4   8        6.09        5.95      1.76 o
  -8   4   8       25.65       24.06      2.41 o
  -7   4   8       95.05      124.27      3.08 o
  -6   4   8       47.19       27.02      1.52 o
  -5   4   8        0.12        3.50      1.03 o
  -4   4   8      145.14      136.14      1.98 o
  -3   4   8       13.64        7.64      0.82 o
  -2   4   8        0.49        0.45      0.66 o
  -1   4   8        0.06       -0.20      0.63 o
   0   4   8       34.74       49.38      1.28 o
   1   4   8       40.44       38.54      1.31 o
   2   4   8       68.64       68.46      1.61 o
   3   4   8       55.67       54.64      1.53 o
   4   4   8        6.35        6.96      1.16 o
   5   4   8        5.55        9.87      1.27 o
   6   4   8       35.90       37.42      1.50 o
   7   4   8        5.25        6.91      1.60 o
 -13   5   8        0.22        1.00      3.41 o
 -12   5   8       23.70       24.09      3.53 o
 -11   5   8        7.82        6.06      2.91 o
 -10   5   8        2.01        0.78      2.19 o
  -9   5   8       33.29       44.61      2.39 o
  -8   5   8      164.92      155.23      3.54 o
  -7   5   8      254.77      285.74      4.45 o
  -6   5   8        2.70        1.86      1.37 o
  -5   5   8        0.78        3.35      1.15 o
  -4   5   8       22.06       24.96      1.22 o
  -3   5   8        1.23        0.56      0.84 o
  -2   5   8        9.12       11.14      0.87 o
  -1   5   8        4.62        5.07      0.82 o
   0   5   8        1.12        2.27      1.10 o
   1   5   8       38.48       37.02      1.81 o
   2   5   8      149.80      161.73      4.19 o
   3   5   8       93.10       93.06      2.54 o
   4   5   8        0.03        1.27      1.32 o
   5   5   8        0.53        0.05      1.34 o
   6   5   8        7.11        7.26      1.64 o
   7   5   8       24.91       23.78      2.48 o
 -13   6   8        4.12        7.09      3.64 o
 -12   6   8        0.04        3.58      3.17 o
 -11   6   8        1.99        3.49      2.86 o
 -10   6   8       13.28       11.55      2.84 o
  -9   6   8       14.36       14.28      2.17 o
  -8   6   8       46.85       44.18      2.34 o
  -7   6   8        7.77        9.73      1.81 o
  -6   6   8       26.00       13.84      1.64 o
  -5   6   8       81.64       62.18      2.11 o
  -4   6   8        0.60       -0.99      1.16 o
  -3   6   8        0.20       -0.42      1.04 o
  -2   6   8       47.91       46.71      1.33 o
  -1   6   8       11.54       12.96      1.21 o
   0   6   8       78.02       66.63      2.11 o
   1   6   8        4.64        3.11      1.46 o
   2   6   8       40.83       43.60      1.95 o
   3   6   8        0.18        0.40      1.57 o
   4   6   8        0.01       -1.04      1.42 o
   5   6   8       19.82       21.12      1.86 o
   6   6   8        2.03        1.60      1.89 o
 -12   7   8        0.01        1.40      3.32 o
 -11   7   8        0.71        1.75      3.16 o
 -10   7   8        9.87        7.31      3.02 o
  -9   7   8        0.09       -0.99      2.11 o
  -8   7   8       57.17       40.94      2.50 o
  -7   7   8       11.27        6.45      1.93 o
  -6   7   8        1.32        7.81      1.89 o
  -5   7   8        0.18        0.47      1.57 o
  -4   7   8       85.77      112.53      3.18 o
  -3   7   8        0.69       -0.14      1.48 o
  -2   7   8      158.82      148.50      3.05 o
  -1   7   8        4.79        9.07      1.75 o
   0   7   8       23.92       22.06      2.09 o
   1   7   8        8.75        9.24      1.80 o
   2   7   8        6.98        6.28      1.81 o
   3   7   8        3.57        4.78      1.74 o
   4   7   8        0.30        1.05      1.84 o
   5   7   8        0.12       -1.85      1.99 o
 -12   8   8        5.36        4.08      3.83 o
 -11   8   8        0.56        3.20      3.47 o
 -10   8   8        0.07       -0.67      3.14 o
  -9   8   8        3.66        2.13      2.42 o
  -8   8   8      103.88      112.74      3.58 o
  -7   8   8        7.77        1.76      2.10 o
  -6   8   8       28.16       33.97      2.44 o
  -5   8   8        1.61        2.16      1.97 o
  -4   8   8       15.66       19.82      1.95 o
  -3   8   8       17.25       19.63      3.17 o
  -2   8   8       56.64       54.22      6.54 o
  -1   8   8        2.08        5.85      2.32 o
   0   8   8        7.51       10.56      3.27 o
   1   8   8       66.49       70.34      4.58 o
   2   8   8       12.37       18.45      2.99 o
   3   8   8        4.60        4.82      4.58 o
   4   8   8        1.40       -2.02      3.78 o
 -11   9   8        0.20        1.69      3.82 o
 -10   9   8        0.80       -1.30      3.35 o
  -9   9   8        1.64        2.17      2.35 o
  -8   9   8        1.96       -0.09      2.43 o
  -7   9   8        7.80       10.05      2.51 o
  -6   9   8        3.36        4.29      2.29 o
  -5   9   8        2.89        5.24      2.26 o
  -4   9   8       27.86       23.32      2.68 o
  -3   9   8        7.95        8.37      3.33 o
  -2   9   8        0.31        2.21      3.38 o
  -1   9   8        7.71        3.91      2.36 o
   0   9   8        0.65        4.52      2.92 o
   1   9   8       17.25       13.17      3.48 o
   2   9   8        0.55       -2.56      3.83 o
 -10  10   8        0.45        0.00      3.82 o
  -9  10   8        1.89       -1.09      2.92 o
  -8  10   8        0.47        1.74      2.54 o
  -7  10   8        0.36       -2.41      2.41 o
  -6  10   8        2.99        2.96      2.41 o
  -5  10   8        1.46       -0.93      2.68 o
  -4  10   8        0.53        1.28      3.00 o
  -3  10   8        2.02        1.87      3.15 o
  -2  10   8        2.92        1.04      3.15 o
  -1  10   8       20.93       19.08      3.38 o
   0  10   8       44.40       48.76      5.06 o
   1  10   8        2.06        3.96      4.35 o
  -8  11   8        0.73        0.27      2.86 o
  -7  11   8        0.33       -1.37      2.82 o
  -6  11   8        0.11        0.61      3.75 o
  -5  11   8        6.77        0.69      3.72 o
  -4  11   8        0.96        0.67      3.61 o
  -3  11   8        1.25        0.63      3.55 o
  -2  11   8        0.77       -2.43      4.39 o
  -3 -13   9        5.41        6.41      4.06 o
  -2 -13   9        1.65        2.91      3.29 o
  -1 -13   9       47.22       53.19      4.33 o
   0 -13   9        1.72        4.18      3.96 o
   1 -13   9       30.24       48.48      4.91 o
   2 -13   9        6.02        7.25      4.07 o
   3 -13   9       57.41       57.79     11.44 o
   4 -13   9       25.41       30.96      4.66 o
  -5 -12   9        1.22        1.17      4.78 o
  -4 -12   9       25.64       29.94      3.98 o
  -3 -12   9        4.60        0.17      2.89 o
  -2 -12   9       13.60       17.34      3.12 o
  -1 -12   9       19.49       25.37      3.43 o
   0 -12   9        2.13        3.92      3.01 o
   1 -12   9       10.42        7.80      3.75 o
   2 -12   9       23.63       28.55      4.09 o
   3 -12   9        8.45        9.52      3.80 o
   4 -12   9       22.50       26.12      4.19 o
   5 -12   9        3.89        5.83      3.75 o
   6 -12   9        2.83        5.49      3.92 o
  -6 -11   9       28.58       27.71      4.99 o
  -5 -11   9        0.04       -2.79      2.79 o
  -4 -11   9        3.77        1.37      2.70 o
  -3 -11   9       24.64       27.91      2.86 o
  -2 -11   9        0.23       -0.10      2.43 o
  -1 -11   9        0.01       -1.08      2.03 o
   0 -11   9        0.07        1.72      2.08 o
   1 -11   9       10.79       13.01      3.36 o
   2 -11   9        0.15       -2.67      3.01 o
   3 -11   9        5.66        6.88      3.15 o
   4 -11   9        0.33       -0.83      3.06 o
   5 -11   9        6.94       11.62      3.53 o
   6 -11   9       20.35       20.18      3.88 o
   7 -11   9        3.47        1.56      3.17 o
  -8 -10   9        3.48        7.45      6.98 o
  -7 -10   9       17.37       24.96      4.72 o
  -6 -10   9       20.72       26.49      4.48 o
  -5 -10   9        0.12       -1.91      2.43 o
  -4 -10   9       14.40       21.04      2.68 o
  -3 -10   9        2.10        1.93      2.24 o
  -2 -10   9        0.42        1.21      1.92 o
  -1 -10   9      124.31      123.90      4.67 o
   0 -10   9        2.14        0.31      1.77 o
   1 -10   9        6.54       11.99      2.24 o
   2 -10   9        0.12        0.43      2.63 o
   3 -10   9        5.52        6.83      2.87 o
   4 -10   9       10.45        6.48      2.96 o
   5 -10   9        5.17        3.90      2.57 o
   6 -10   9       19.05       23.52      5.86 o
   7 -10   9        0.89        0.89      2.81 o
   8 -10   9        8.78        7.40      3.27 o
  -9  -9   9        0.62        1.11      6.57 o
  -8  -9   9       16.53       24.13      3.60 o
  -7  -9   9        7.36       10.79      4.00 o
  -6  -9   9        7.32        5.65      2.48 o
  -5  -9   9       47.90       65.26      5.87 o
  -4  -9   9      108.02      111.20      3.57 o
  -3  -9   9        1.29        0.67      1.70 o
  -2  -9   9        6.47        2.78      1.64 o
  -1  -9   9      164.59      155.66      3.31 o
   0  -9   9        2.74        8.78      1.65 o
   1  -9   9       60.49       70.96      3.99 o
   2  -9   9        2.90        0.37      1.67 o
   3  -9   9       19.09       21.44      2.99 o
   4  -9   9      108.64      107.33      2.44 o
   5  -9   9        2.99        3.98      1.55 o
   6  -9   9       13.10       12.99      1.71 o
   7  -9   9        8.19        7.13      1.74 o
   8  -9   9        0.17        1.04      1.81 o
  -9  -8   9        7.73        5.53      3.37 o
  -8  -8   9       37.05       56.84      3.97 o
  -7  -8   9       31.56       32.44      3.23 o
  -6  -8   9       60.56       65.79      2.97 o
  -5  -8   9        7.16        7.55      2.17 o
  -4  -8   9       17.37       18.44      1.93 o
  -3  -8   9        0.18       -0.36      1.45 o
  -2  -8   9       95.83       96.82      2.54 o
  -1  -8   9       92.39      108.78      3.18 o
   0  -8   9       71.05       38.11      2.42 o
   1  -8   9      134.38      115.89      2.05 o
   2  -8   9      186.52      174.16      2.38 o
   3  -8   9       70.42       88.28      2.07 o
   4  -8   9       49.64       46.43      1.69 o
   5  -8   9       14.15       11.51      1.40 o
   6  -8   9       34.09       29.17      1.65 o
   7  -8   9        3.24        2.63      1.47 o
   8  -8   9        3.53        3.56      1.62 o
   9  -8   9        0.34       -0.13      1.75 o
 -10  -7   9        0.57        2.01      3.18 o
  -9  -7   9        4.97       -0.83      2.78 o
  -8  -7   9        9.30       13.96      2.89 o
  -7  -7   9        4.31        0.37      1.88 o
  -6  -7   9       20.84       28.65      2.37 o
  -5  -7   9       26.02       24.58      2.06 o
  -4  -7   9       40.53       46.52      2.14 o
  -3  -7   9        0.45       -0.18      1.43 o
  -2  -7   9       99.28       98.69      2.23 o
  -1  -7   9      119.17      133.74      2.55 o
   0  -7   9       31.32       40.23      1.10 o
   1  -7   9        0.32       -0.79      0.79 o
   2  -7   9      179.20      158.45      2.09 o
   3  -7   9      259.58      255.64      3.37 o
   4  -7   9        6.48       10.50      1.24 o
   5  -7   9       26.04       30.49      1.42 o
   6  -7   9       68.60       77.47      2.10 o
   7  -7   9       11.92       12.07      1.40 o
   8  -7   9       44.12       39.76      1.75 o
   9  -7   9       26.10       23.76      1.72 o
 -11  -6   9       10.31        8.72      3.31 o
 -10  -6   9        0.45       -2.83      2.93 o
  -9  -6   9        9.59        4.17      2.67 o
  -8  -6   9       54.63       59.73      3.46 o
  -7  -6   9       82.22      105.73      3.01 o
  -6  -6   9       41.15       54.83      2.28 o
  -5  -6   9       19.09       20.71      1.64 o
  -4  -6   9      271.13      281.01      3.95 o
  -3  -6   9       13.26       16.00      1.33 o
  -2  -6   9       22.63       14.75      1.01 o
  -1  -6   9       99.68      116.00      1.82 o
   0  -6   9      624.32      548.72      4.33 o
   1  -6   9      652.97      672.53      4.94 o
   2  -6   9      322.82      316.58      3.37 o
   3  -6   9        0.62       -0.01      0.94 o
   4  -6   9       38.08       38.11      1.71 o
   5  -6   9       20.05       14.18      1.16 o
   6  -6   9       12.27       14.63      1.18 o
   7  -6   9       16.50       21.85      1.33 o
   8  -6   9        1.51       -0.18      1.22 o
   9  -6   9        4.71        2.51      1.37 o
 -11  -5   9        5.43        6.06      3.06 o
 -10  -5   9       54.30       47.18      3.45 o
  -9  -5   9        5.78        3.83      2.50 o
  -8  -5   9      322.62      330.13      6.11 o
  -7  -5   9       93.72       82.14      4.92 o
  -6  -5   9       76.33       56.37      2.04 o
  -5  -5   9        5.57        0.40      1.12 o
  -4  -5   9        0.08        0.54      1.04 o
  -3  -5   9       80.80       67.74      2.43 o
  -2  -5   9       17.65       27.18      1.13 o
  -1  -5   9       61.22       77.07      1.27 o
   0  -5   9       89.75       90.36      1.25 o
   1  -5   9      138.71      134.40      1.51 o
   2  -5   9       16.25       13.86      0.86 o
   3  -5   9      442.33      448.53      4.74 o
   4  -5   9      192.66      183.04      2.50 o
   5  -5   9      182.81      149.42      2.23 o
   6  -5   9        0.43       -0.29      0.91 o
   7  -5   9        9.79       13.42      1.09 o
   8  -5   9       32.85       33.26      1.32 o
   9  -5   9       33.21       32.79      1.90 o
 -12  -4   9        0.01        1.43      3.38 o
 -11  -4   9        0.26        0.22      2.69 o
 -10  -4   9        6.48        4.66      2.66 o
  -9  -4   9      129.05      145.82      4.63 o
  -8  -4   9        9.15        6.06      1.85 o
  -7  -4   9        3.52        0.29      1.51 o
  -6  -4   9      217.91      223.40      3.71 o
  -5  -4   9       70.51       52.40      2.60 o
  -4  -4   9      704.31      691.21      6.02 o
  -3  -4   9       30.73       33.08      1.06 o
  -2  -4   9      310.44      270.10      2.82 o
  -1  -4   9        0.26       -0.56      0.67 o
   0  -4   9      171.58      217.13      1.99 o
   1  -4   9     1048.34     1028.25      7.54 o
   2  -4   9        0.02        3.93      0.71 o
   3  -4   9     1294.51     1306.18     11.26 o
   4  -4   9       62.96       58.60      1.30 o
   5  -4   9      161.73      162.88      2.96 o
   6  -4   9        0.10       -0.16      0.81 o
   7  -4   9      186.48      176.09      3.15 o
   8  -4   9        5.79        7.05      0.95 o
   9  -4   9        0.30        1.53      1.15 o
 -12  -3   9        0.03        0.48      3.03 o
 -11  -3   9       67.95       69.71      4.23 o
 -10  -3   9      144.80      134.89      4.56 o
  -9  -3   9      244.17      268.55      5.34 o
  -8  -3   9       47.78       62.20      3.08 o
  -7  -3   9      369.25      427.76      5.73 o
  -6  -3   9      127.97      120.40      3.99 o
  -5  -3   9      161.66      175.78      3.50 o
  -4  -3   9      117.02      112.71      3.86 o
  -3  -3   9      262.71      325.20      3.20 o
  -2  -3   9       25.73       22.84      0.94 o
  -1  -3   9      572.68      656.54      5.29 o
   0  -3   9        0.87        0.85      0.48 o
   1  -3   9      272.31      253.18      2.42 o
   2  -3   9        1.87        0.50      0.62 o
   3  -3   9      230.91      207.16      3.42 o
   4  -3   9       51.99       43.72      1.08 o
   5  -3   9       61.47       51.68      1.13 o
   6  -3   9      102.98      105.26      1.61 o
   7  -3   9        0.04       -0.18      0.71 o
   8  -3   9        7.19        8.19      0.98 o
   9  -3   9        0.27       -0.26      0.90 o
 -13  -2   9        0.45       -0.80      3.33 o
 -12  -2   9        1.92        1.21      2.86 o
 -11  -2   9       56.50       72.85      6.68 o
 -10  -2   9       83.21       77.28      3.60 o
  -9  -2   9        0.17        0.69      1.77 o
  -8  -2   9        1.44       -0.18      1.44 o
  -7  -2   9       48.34       70.37      1.95 o
  -6  -2   9      102.63       98.20      4.05 o
  -5  -2   9       35.90       35.43      1.05 o
  -4  -2   9       25.34       27.41      1.73 o
  -3  -2   9      104.76      104.69      2.08 o
  -2  -2   9        4.06       10.35      0.72 o
  -1  -2   9       27.44       26.43      0.76 o
   0  -2   9       58.45       39.16      0.77 o
   1  -2   9      438.03      426.41      3.93 o
   2  -2   9       66.13       77.58      1.39 o
   3  -2   9      162.57      152.22      1.89 o
   4  -2   9       24.92       22.16      0.80 o
   5  -2   9        6.88        8.43      0.75 o
   6  -2   9        0.07        0.43      0.68 o
   7  -2   9      106.42      104.72      1.61 o
   8  -2   9        6.57       11.32      6.22 o
   9  -2   9       13.80       18.95      6.81 o
 -13  -1   9       33.00       32.75      3.83 o
 -12  -1   9       27.44       26.92      3.22 o
 -11  -1   9        1.47        3.64      2.33 o
 -10  -1   9        9.09       15.19      2.21 o
  -9  -1   9       77.12       69.68      2.42 o
  -8  -1   9        1.83        2.69      1.33 o
  -7  -1   9       27.75       26.65      1.68 o
  -6  -1   9        9.84        2.61      1.08 o
  -5  -1   9      181.81      182.80      2.40 o
  -4  -1   9        5.81       10.76      0.88 o
  -3  -1   9      620.65      662.85      5.90 o
  -2  -1   9        6.55       10.08      0.67 o
  -1  -1   9      143.27      125.06      1.46 o
   0  -1   9       55.52       54.35      1.50 o
   1  -1   9       38.17       47.63      1.10 o
   2  -1   9       17.43       13.46      0.80 o
   3  -1   9      143.95      143.10      2.28 o
   4  -1   9       45.26       45.57      1.18 o
   5  -1   9       60.62       56.07      1.16 o
   6  -1   9       40.68       38.58      1.30 o
   7  -1   9       68.73       60.25      6.92 o
   8  -1   9       29.83       33.97      7.10 o
   9  -1   9        3.81        6.51      6.81 o
 -13   0   9        6.79        8.64      3.37 o
 -12   0   9       12.17       11.89      2.65 o
 -11   0   9       57.20       64.58      3.09 o
 -10   0   9       10.92       13.02      2.16 o
  -9   0   9       27.07       39.08      2.54 o
  -8   0   9       39.58       28.34      1.83 o
  -7   0   9        2.59        2.52      1.32 o
  -6   0   9      226.85      207.58      3.67 o
  -5   0   9        0.92        3.33      0.90 o
  -4   0   9       27.91       21.43      0.95 o
  -3   0   9       34.43       22.77      0.84 o
  -2   0   9        9.39        1.10      0.59 o
  -1   0   9       17.48       16.55      0.66 o
   0   0   9        4.78       -0.20      0.64 o
   1   0   9      624.01      608.83      7.31 o
   2   0   9       42.95       46.67      1.67 o
   3   0   9        2.09        3.52      0.72 o
   4   0   9      136.00      119.67      2.00 o
   5   0   9      150.89      125.99      1.87 o
   6   0   9       15.18       15.20      0.92 o
   7   0   9       12.00        6.09      1.10 o
   8   0   9        1.27        0.18      5.93 o
 -13   1   9        0.96        0.40      2.77 o
 -12   1   9        2.60        6.35      2.53 o
 -11   1   9       36.95       39.95      3.81 o
 -10   1   9        4.42        5.66      2.38 o
  -9   1   9       15.25       30.77      2.49 o
  -8   1   9       53.92       42.06      2.02 o
  -7   1   9        1.18        1.01      1.32 o
  -6   1   9       19.01       13.63      1.40 o
  -5   1   9      606.81      531.99      6.04 o
  -4   1   9        0.36        2.98      0.76 o
  -3   1   9      166.79      151.13      3.18 o
  -2   1   9      736.87      758.75      5.82 o
  -1   1   9      283.62      274.52      2.82 o
   0   1   9       17.12       24.03      0.94 o
   1   1   9      131.11      114.75      1.91 o
   2   1   9      376.31      371.45      6.39 o
   3   1   9       28.48       32.82      1.11 o
   4   1   9      246.94      230.36      3.02 o
   5   1   9       22.07       21.63      1.05 o
   6   1   9        3.34        6.59      1.04 o
   7   1   9        3.91        3.10      1.14 o
   8   1   9       19.37       24.23      1.42 o
 -13   2   9       15.34       16.98      3.10 o
 -12   2   9        1.16       -1.04      2.45 o
 -11   2   9        7.43       10.04      2.71 o
 -10   2   9        0.01       -0.40      2.01 o
  -9   2   9       73.72       94.45      3.34 o
  -8   2   9        0.17       -0.04      1.47 o
  -7   2   9       27.92       40.70      4.53 o
  -6   2   9       35.42       39.48      1.56 o
  -5   2   9       15.12        4.12      0.87 o
  -4   2   9       68.56       90.54      1.55 o
  -3   2   9      129.49      107.26      1.90 o
  -2   2   9      501.49      557.97      4.64 o
  -1   2   9      204.56      212.70      2.56 o
   0   2   9       36.80       32.56      1.21 o
   1   2   9       14.25       16.74      1.02 o
   2   2   9        5.20        4.81      0.88 o
   3   2   9      266.82      260.76      4.27 o
   4   2   9      196.44      180.29      2.71 o
   5   2   9       12.94       12.98      1.14 o
   6   2   9        9.65       14.27      1.19 o
   7   2   9       24.76       32.17      1.52 o
   8   2   9        0.11        0.03      1.37 o
 -13   3   9        8.95        6.27      2.96 o
 -12   3   9        0.01        0.95      3.00 o
 -11   3   9        5.84        6.94      2.81 o
 -10   3   9       18.80       26.13      2.51 o
  -9   3   9       12.08        8.08      2.72 o
  -8   3   9       15.58       17.52      1.83 o
  -7   3   9        8.13        5.46      1.52 o
  -6   3   9       79.38       94.01      2.17 o
  -5   3   9       73.01       97.92      2.32 o
  -4   3   9        1.98       -0.75      0.82 o
  -3   3   9       23.21       25.30      1.01 o
  -2   3   9       13.23       14.92      0.89 o
  -1   3   9       82.60       84.12      1.52 o
   0   3   9        5.31        4.25      0.92 o
   1   3   9       15.23       12.31      1.04 o
   2   3   9       23.42       20.21      1.15 o
   3   3   9       67.19       66.44      1.57 o
   4   3   9       63.22       69.32      1.79 o
   5   3   9       42.51       52.47      2.22 o
   6   3   9       90.57       98.56      2.14 o
   7   3   9        7.51       11.81      1.43 o
 -13   4   9        0.00        2.58      3.35 o
 -12   4   9       13.97        8.34      3.13 o
 -11   4   9        0.00        0.98      2.70 o
 -10   4   9        0.00       -0.77      2.01 o
  -9   4   9       56.61       59.89      3.12 o
  -8   4   9       15.12       13.68      2.07 o
  -7   4   9      133.54      121.74      3.03 o
  -6   4   9       84.03       77.48      2.41 o
  -5   4   9       80.06      101.73      2.27 o
  -4   4   9        4.20        5.24      1.10 o
  -3   4   9       13.34        8.90      0.97 o
  -2   4   9      310.76      310.67      3.06 o
  -1   4   9        2.65        3.03      0.77 o
   0   4   9      207.99      224.61      3.07 o
   1   4   9       26.42       29.60      1.72 o
   2   4   9      219.94      213.78      3.40 o
   3   4   9      324.85      331.30      6.34 o
   4   4   9        6.62        5.08      1.35 o
   5   4   9       51.90       52.14      2.40 o
   6   4   9        0.94        0.83      1.56 o
 -13   5   9        1.63        2.63      3.61 o
 -12   5   9        8.81        5.08      3.74 o
 -11   5   9        5.87        8.16      3.05 o
 -10   5   9        0.00       -0.33      2.11 o
  -9   5   9        2.71        2.67      1.98 o
  -8   5   9       22.31       24.72      2.09 o
  -7   5   9        3.54        2.57      1.59 o
  -6   5   9       17.03       13.81      1.60 o
  -5   5   9        2.40       -0.36      1.34 o
  -4   5   9       70.65       98.23      2.12 o
  -3   5   9       13.82       13.15      1.16 o
  -2   5   9      297.90      278.64      3.53 o
  -1   5   9       11.73       11.62      1.11 o
   0   5   9      189.72      199.00      3.42 o
   1   5   9       16.05       16.73      1.59 o
   2   5   9      229.50      237.97      4.48 o
   3   5   9        1.16        1.44      1.47 o
   4   5   9        8.27        8.26      1.63 o
   5   5   9        4.48        6.13      1.71 o
   6   5   9        5.88       10.24      1.95 o
 -12   6   9        0.91        1.27      3.34 o
 -11   6   9        0.01       -1.57      3.16 o
 -10   6   9        1.14        3.59      2.28 o
  -9   6   9        0.87       -0.16      2.11 o
  -8   6   9        3.66        5.03      2.03 o
  -7   6   9       19.45       24.55      1.95 o
  -6   6   9        4.21        7.01      1.68 o
  -5   6   9        3.77        2.59      1.52 o
  -4   6   9       24.42       52.49      2.25 o
  -3   6   9        0.03        0.31      1.27 o
  -2   6   9       37.73       49.25      2.03 o
  -1   6   9       54.57       56.40      1.65 o
   0   6   9       45.20       48.10      2.62 o
   1   6   9       12.33       12.90      1.75 o
   2   6   9        6.76        7.04      1.73 o
   3   6   9        1.59        4.41      1.76 o
   4   6   9        0.03        0.26      1.83 o
   5   6   9       30.66       35.10      2.20 o
 -12   7   9        2.69        1.89      3.63 o
 -11   7   9        1.45        2.75      3.33 o
 -10   7   9        3.16        3.71      2.78 o
  -9   7   9        5.67        5.60      2.40 o
  -8   7   9      428.45      360.04      7.93 o
  -7   7   9      115.82      118.16      6.03 o
  -6   7   9       40.69       26.73      2.03 o
  -5   7   9        8.19       15.69      1.89 o
  -4   7   9        7.42        4.20      1.70 o
  -3   7   9       96.44      105.05      6.01 o
  -2   7   9        2.30        2.88      1.98 o
  -1   7   9        0.62        1.14      2.06 o
   0   7   9        3.07        1.67      2.89 o
   1   7   9        0.00       -0.80      2.91 o
   2   7   9        0.48        1.01      1.96 o
   3   7   9        0.52       -0.53      1.86 o
   4   7   9        1.82        2.91      2.06 o
 -11   8   9        0.34        3.03      3.84 o
 -10   8   9        5.47        3.43      3.56 o
  -9   8   9       18.10       16.73      2.74 o
  -8   8   9        7.32        4.50      2.44 o
  -7   8   9        5.70        7.15      2.39 o
  -6   8   9        0.08       -0.52      1.92 o
  -5   8   9        7.61        9.54      1.98 o
  -4   8   9       29.59       33.57      3.62 o
  -3   8   9        6.24        1.93      3.18 o
  -2   8   9        2.32        1.75      3.00 o
  -1   8   9        4.59        8.45      3.24 o
   0   8   9       67.66       91.34      5.03 o
   1   8   9        5.85       10.86      3.64 o
   2   8   9       50.31       53.63      3.69 o
   3   8   9        3.88        1.28      3.11 o
 -10   9   9        0.54        1.66      3.76 o
  -9   9   9        5.00        2.40      2.90 o
  -8   9   9        2.85       -0.13      2.68 o
  -7   9   9        0.04        0.44      2.52 o
  -6   9   9        3.94        2.16      2.54 o
  -5   9   9        0.14        5.11      3.69 o
  -4   9   9       10.33       11.70      3.87 o
  -3   9   9        4.29        5.89      3.64 o
  -2   9   9       10.93        8.07      3.83 o
  -1   9   9       38.62       36.49      7.63 o
   0   9   9       54.66       54.10      3.83 o
   1   9   9        4.77        6.47      3.34 o
  -9  10   9        0.28        0.12      2.93 o
  -8  10   9        0.22        1.48      2.76 o
  -7  10   9        0.12       -0.81      2.64 o
  -6  10   9        0.98        0.56      3.44 o
  -5  10   9       10.13        9.79      3.47 o
  -4  10   9        0.63       -1.65      3.20 o
  -3  10   9        0.08        1.78      3.45 o
  -2  10   9        1.91        4.06      3.25 o
  -1  10   9       19.86       15.52      3.69 o
  -5  11   9        0.54       -0.24      4.98 o
  -2 -13  10        2.97        3.48      3.80 o
  -1 -13  10       36.10       44.50      5.54 o
   0 -13  10       20.67       22.85      4.63 o
   1 -13  10        0.46        0.95      3.94 o
   2 -13  10        4.61        2.55      4.03 o
   3 -13  10        0.74        1.99      4.21 o
  -4 -12  10        0.49        0.13      3.27 o
  -3 -12  10        5.05        3.21      3.11 o
  -2 -12  10       14.32        7.51      3.09 o
  -1 -12  10        0.03        1.29      3.56 o
   0 -12  10        2.29        4.80      3.80 o
   1 -12  10        7.88       12.18      3.81 o
   2 -12  10        1.35        1.33      3.67 o
   3 -12  10       17.65       16.91      3.98 o
   4 -12  10       15.81       19.35      7.16 o
   5 -12  10        0.28        0.16      3.84 o
  -6 -11  10       20.93       28.13      6.42 o
  -5 -11  10        2.57        1.53      2.97 o
  -4 -11  10       23.92       27.03      3.19 o
  -3 -11  10        6.00        7.68      2.76 o
  -2 -11  10        9.77       10.88      2.67 o
  -1 -11  10       18.19       14.44      2.39 o
   0 -11  10        0.10       -0.95      3.05 o
   1 -11  10        0.04       -1.59      3.15 o
   2 -11  10        8.79        7.65      3.21 o
   3 -11  10       28.94       35.25      3.88 o
   4 -11  10        2.24        3.31      3.44 o
   5 -11  10       13.95       16.96      5.16 o
   6 -11  10       11.94        8.95      3.59 o
  -7 -10  10        6.42        5.06      3.74 o
  -6 -10  10        2.65        3.66      3.28 o
  -5 -10  10        4.38        1.17      2.62 o
  -4 -10  10       14.32       13.00      2.67 o
  -3 -10  10        0.33        0.05      2.32 o
  -2 -10  10      157.47      144.02      3.51 o
  -1 -10  10        3.04        0.61      1.90 o
   0 -10  10        3.59       11.61      3.15 o
   1 -10  10       27.74       27.12      3.42 o
   2 -10  10       16.69       23.33      3.32 o
   3 -10  10        8.03        5.31      2.94 o
   4 -10  10        8.91       10.91      3.24 o
   5 -10  10       19.73       17.31      2.97 o
   6 -10  10       23.35       22.16      3.22 o
   7 -10  10       14.16       19.43      3.41 o
  -8  -9  10        4.34        3.61      3.32 o
  -7  -9  10        0.96        2.82      3.48 o
  -6  -9  10        2.45       -0.32      2.26 o
  -5  -9  10       13.66       24.71      2.81 o
  -4  -9  10       48.56       50.54      2.96 o
  -3  -9  10       23.85       22.10      2.07 o
  -2  -9  10      179.73      158.19      5.55 o
  -1  -9  10        4.29        1.99      1.68 o
   0  -9  10      111.29      118.76      2.88 o
   1  -9  10       12.96        6.69      1.92 o
   2  -9  10       16.10       15.82      2.88 o
   3  -9  10      131.85      135.78      4.22 o
   4  -9  10        0.15       -1.51      1.52 o
   5  -9  10       44.37       45.69      2.47 o
   6  -9  10       14.50       15.65      1.85 o
   7  -9  10        0.31       -1.03      1.80 o
   8  -9  10        0.16       -2.35      6.81 o
  -9  -8  10        3.87        3.33      3.35 o
  -8  -8  10        0.20       -0.53      2.90 o
  -7  -8  10        9.99        9.85      2.31 o
  -6  -8  10       11.92        7.74      2.10 o
  -5  -8  10       11.92        5.91      1.92 o
  -4  -8  10        2.79        1.69      1.65 o
  -3  -8  10        1.41       -0.49      1.49 o
  -2  -8  10       15.43       17.36      1.93 o
  -1  -8  10       53.23       62.04      2.41 o
   0  -8  10       84.91       70.57      2.46 o
   1  -8  10       10.91       17.45      1.75 o
   2  -8  10      114.41       79.99      1.68 o
   3  -8  10       51.35       56.57      1.88 o
   4  -8  10        3.96        6.63      1.40 o
   5  -8  10        0.49       -0.27      1.37 o
   6  -8  10       11.50       12.85      1.78 o
   7  -8  10       46.85       48.86      2.01 o
   8  -8  10        4.39        3.95      1.76 o
 -10  -7  10        0.48       -0.27      3.34 o
  -9  -7  10        0.48        0.02      2.97 o
  -8  -7  10       10.74       15.58      3.82 o
  -7  -7  10       24.94       25.13      2.33 o
  -6  -7  10       18.76       16.07      2.00 o
  -5  -7  10       43.11       37.55      2.19 o
  -4  -7  10        2.15       -0.92      1.47 o
  -3  -7  10       28.09       32.97      1.85 o
  -2  -7  10        5.00        6.07      1.34 o
  -1  -7  10       68.38       55.88      1.91 o
   0  -7  10       70.89       51.17      1.55 o
   1  -7  10      125.71      112.32      1.83 o
   2  -7  10      294.67      251.42      4.14 o
   3  -7  10       84.15       88.71      1.99 o
   4  -7  10       13.61       14.07      1.32 o
   5  -7  10       17.83       12.75      1.38 o
   6  -7  10        1.52        1.38      1.30 o
   7  -7  10       35.08       38.31      1.75 o
   8  -7  10       23.91       26.00      1.83 o
 -11  -6  10        2.86        0.00      3.55 o
 -10  -6  10        5.95        1.31      3.02 o
  -9  -6  10        3.86        1.63      2.81 o
  -8  -6  10        0.25        1.59      2.18 o
  -7  -6  10       36.10       36.07      2.55 o
  -6  -6  10       69.36       97.18      2.90 o
  -5  -6  10      229.75      179.00      3.52 o
  -4  -6  10      180.30      170.11      5.93 o
  -3  -6  10       28.91       29.91      2.20 o
  -2  -6  10      141.28      141.73      3.43 o
  -1  -6  10       25.07       31.19      1.05 o
   0  -6  10      699.94      684.01      5.49 o
   1  -6  10       50.87       50.97      1.25 o
   2  -6  10       96.37       99.40      1.94 o
   3  -6  10       48.57       44.54      2.20 o
   4  -6  10       16.92       18.02      1.24 o
   5  -6  10       40.01       45.50      1.75 o
   6  -6  10        2.34        3.25      1.21 o
   7  -6  10       46.57       52.35      1.69 o
   8  -6  10       16.20       15.50      1.47 o
 -11  -5  10        2.90        3.65      3.32 o
 -10  -5  10        2.59        5.68      2.88 o
  -9  -5  10       13.14       11.18      4.14 o
  -8  -5  10       84.97       90.41      3.23 o
  -7  -5  10      206.50      222.20      4.88 o
  -6  -5  10      173.13      143.12      4.05 o
  -5  -5  10      202.01      245.89      3.98 o
  -4  -5  10        5.55       14.38      1.34 o
  -3  -5  10        8.92        6.36      1.20 o
  -2  -5  10       20.56       22.96      1.29 o
  -1  -5  10        1.56        3.05      0.82 o
   0  -5  10        5.46       12.07      0.81 o
   1  -5  10       67.10       79.26      1.42 o
   2  -5  10       34.44       27.11      1.19 o
   3  -5  10       15.71       20.16      1.13 o
   4  -5  10       18.56       14.01      1.09 o
   5  -5  10       42.05       51.85      1.44 o
   6  -5  10        6.27        7.26      1.09 o
   7  -5  10       43.93       42.48      1.46 o
   8  -5  10        6.73        6.53      1.23 o
 -12  -4  10        0.14        1.47      3.27 o
 -11  -4  10        4.90        5.31      3.07 o
 -10  -4  10       12.60        9.60      2.84 o
  -9  -4  10        0.95        2.22      2.44 o
  -8  -4  10       50.17       53.46      2.73 o
  -7  -4  10        6.20        5.01      1.88 o
  -6  -4  10        1.33       -0.08      1.44 o
  -5  -4  10        6.27       17.76      1.66 o
  -4  -4  10      206.65      227.05      4.85 o
  -3  -4  10       91.64      106.16      2.49 o
  -2  -4  10       50.03       40.75      1.14 o
  -1  -4  10       20.76       12.03      0.83 o
   0  -4  10      428.95      420.52      3.33 o
   1  -4  10       30.63       39.23      1.48 o
   2  -4  10      635.40      604.91      6.06 o
   3  -4  10        5.55        3.13      0.88 o
   4  -4  10      454.90      439.04      4.63 o
   5  -4  10       50.33       52.54      1.35 o
   6  -4  10        0.39        1.13      0.93 o
   7  -4  10        1.04        1.73      0.98 o
   8  -4  10        4.84        5.52      1.22 o
 -12  -3  10       38.09       36.72      6.15 o
 -11  -3  10        6.22        1.91      2.91 o
 -10  -3  10       12.22       13.71      2.84 o
  -9  -3  10      106.42      121.34      4.30 o
  -8  -3  10       20.24       26.95      2.22 o
  -7  -3  10       79.34      112.67      3.88 o
  -6  -3  10       85.97       80.67      3.27 o
  -5  -3  10       75.68       58.36      1.91 o
  -4  -3  10      293.37      317.25      3.69 o
  -3  -3  10      870.67      856.35      7.18 o
  -2  -3  10        0.85        3.16      0.78 o
  -1  -3  10        0.38        0.91      0.69 o
   0  -3  10      112.25       99.28      1.44 o
   1  -3  10      467.07      481.14      4.47 o
   2  -3  10       65.37       70.80      1.45 o
   3  -3  10        7.80        9.67      0.87 o
   4  -3  10      135.03      132.29      2.17 o
   5  -3  10       16.19       14.42      0.93 o
   6  -3  10        0.12        0.12      0.83 o
   7  -3  10       10.71       10.14      1.02 o
   8  -3  10        0.23       -0.17      1.03 o
 -12  -2  10        0.33        1.51      3.14 o
 -11  -2  10        1.86        3.99      2.85 o
 -10  -2  10       74.71       65.20      9.84 o
  -9  -2  10        5.36        6.72      2.03 o
  -8  -2  10       45.08       42.32      2.40 o
  -7  -2  10        0.05        0.39      1.47 o
  -6  -2  10        6.56       13.17      1.38 o
  -5  -2  10      171.64      187.81      3.24 o
  -4  -2  10       22.70       23.65      1.09 o
  -3  -2  10       69.08       66.63      1.40 o
  -2  -2  10       78.25       65.57      1.32 o
  -1  -2  10      100.23       96.10      1.34 o
   0  -2  10        4.17        1.75      0.72 o
   1  -2  10       65.62       69.81      1.42 o
   2  -2  10       80.45       72.44      1.54 o
   3  -2  10      384.29      352.55      4.05 o
   4  -2  10        1.15        0.27      0.82 o
   5  -2  10        2.08        1.11      0.84 o
   6  -2  10       62.73       66.99      1.43 o
   7  -2  10       10.76       14.56      1.03 o
   8  -2  10        3.44        3.03      0.94 o
 -13  -1  10        5.16        3.77      3.35 o
 -12  -1  10        3.48        2.42      3.09 o
 -11  -1  10       19.27       20.22      3.09 o
 -10  -1  10       38.32       30.54      2.93 o
  -9  -1  10        0.03        1.34      1.94 o
  -8  -1  10      129.12      111.55      3.70 o
  -7  -1  10       38.29       49.19      2.08 o
  -6  -1  10      143.23      133.85      3.72 o
  -5  -1  10      659.87      725.15      8.54 o
  -4  -1  10       45.00       48.53      1.75 o
  -3  -1  10      132.08      118.96      2.24 o
  -2  -1  10      306.91      236.99      2.41 o
  -1  -1  10      178.42      188.38      1.93 o
   0  -1  10        5.91        9.40      0.85 o
   1  -1  10      639.49      576.01      8.57 o
   2  -1  10        3.92        4.71      0.96 o
   3  -1  10       71.69       77.93      2.45 o
   4  -1  10       17.93       25.30      1.30 o
   5  -1  10        1.03        1.18      1.04 o
   6  -1  10        0.09       -0.46      0.89 o
   7  -1  10        8.06        7.25      1.27 o
   8  -1  10        0.16       -0.82      1.53 o
 -13   0  10        0.01        2.30      3.29 o
 -12   0  10       16.04       22.21      3.30 o
 -11   0  10        9.02        6.50      2.83 o
 -10   0  10       10.83        8.12      2.28 o
  -9   0  10       99.38      138.06      3.74 o
  -8   0  10        8.58        6.27      1.84 o
  -7   0  10      215.52      278.27      4.65 o
  -6   0  10      110.10      112.29      2.96 o
  -5   0  10      251.56      254.23      3.65 o
  -4   0  10        0.41        0.04      0.81 o
  -3   0  10        0.07        0.23      0.72 o
  -2   0  10        9.80       10.08      0.75 o
  -1   0  10        5.32        0.06      0.60 o
   0   0  10      174.52      177.76      2.45 o
   1   0  10      209.08      219.41      3.41 o
   2   0  10       25.83       23.08      1.22 o
   3   0  10        1.66        3.17      1.00 o
   4   0  10        0.91        1.08      0.97 o
   5   0  10       11.93       13.03      1.13 o
   6   0  10       54.09       52.63      1.94 o
   7   0  10       16.81       16.10      1.27 o
   8   0  10        4.02        2.28      1.16 o
 -13   1  10        0.69       -2.72      3.32 o
 -12   1  10        0.32        0.24      2.63 o
 -11   1  10       15.05       17.49      2.62 o
 -10   1  10        1.48        0.97      2.11 o
  -9   1  10        1.43       -0.72      1.89 o
  -8   1  10        0.87        5.27      1.67 o
  -7   1  10       36.46       61.83      3.21 o
  -6   1  10        6.04        2.88      1.37 o
  -5   1  10      216.86      222.55      3.32 o
  -4   1  10        5.36        6.42      0.88 o
  -3   1  10        2.21        0.42      0.78 o
  -2   1  10       42.28       42.68      1.06 o
  -1   1  10       42.45       58.36      1.05 o
   0   1  10       89.19       75.60      2.77 o
   1   1  10      270.57      266.07      3.95 o
   2   1  10       29.86       26.51      1.32 o
   3   1  10      136.82      125.74      2.44 o
   4   1  10       11.61       11.57      1.09 o
   5   1  10       47.51       50.25      2.09 o
   6   1  10       20.63       17.91      1.81 o
   7   1  10       19.72       20.55      1.52 o
 -13   2  10        0.32       -0.70      2.90 o
 -12   2  10       15.21       18.30      4.13 o
 -11   2  10       15.60       11.83      2.92 o
 -10   2  10        6.62        4.21      2.29 o
  -9   2  10       20.59       22.11      2.26 o
  -8   2  10        0.21        1.09      1.78 o
  -7   2  10       22.37       14.21      1.81 o
  -6   2  10       20.11       12.27      1.58 o
  -5   2  10      291.73      303.83      4.09 o
  -4   2  10        4.25        1.62      0.89 o
  -3   2  10       14.46       10.11      0.93 o
  -2   2  10       26.00       32.24      1.14 o
  -1   2  10       69.00       63.67      1.28 o
   0   2  10       33.49       30.20      2.38 o
   1   2  10       12.07       13.78      1.33 o
   2   2  10        0.11       -0.54      0.95 o
   3   2  10       19.77       22.37      1.54 o
   4   2  10        2.78        2.26      1.14 o
   5   2  10        1.77        2.66      1.18 o
   6   2  10       20.77       26.12      1.59 o
   7   2  10        9.15        9.08      1.67 o
 -13   3  10        2.45        5.86      3.49 o
 -12   3  10       17.02       20.74      3.87 o
 -11   3  10       21.85       25.71      3.40 o
 -10   3  10       10.30        8.07      2.35 o
  -9   3  10        4.11        1.30      2.10 o
  -8   3  10        2.10        5.32      1.95 o
  -7   3  10        0.80       -0.15      1.58 o
  -6   3  10       41.30       38.16      2.00 o
  -5   3  10        0.07       -0.81      1.18 o
  -4   3  10       56.96       64.82      1.67 o
  -3   3  10      142.85      128.02      2.04 o
  -2   3  10      292.27      328.91      4.54 o
  -1   3  10       27.01       27.82      1.00 o
   0   3  10       52.04       63.28      1.74 o
   1   3  10       54.75       58.00      1.59 o
   2   3  10        4.16        2.33      1.21 o
   3   3  10        5.70        6.38      1.29 o
   4   3  10        2.55        0.63      1.27 o
   5   3  10       32.98       31.65      1.65 o
   6   3  10       15.86       11.29      1.70 o
 -13   4  10       15.11       12.24      4.65 o
 -12   4  10        0.70       -1.58      3.16 o
 -11   4  10        1.49        2.19      3.03 o
 -10   4  10        2.53        2.11      2.45 o
  -9   4  10       38.63       33.30      2.67 o
  -8   4  10        7.32        8.08      2.19 o
  -7   4  10       45.08       54.62      2.44 o
  -6   4  10        8.58        6.48      1.68 o
  -5   4  10       17.81       12.89      1.67 o
  -4   4  10        0.93       -0.04      1.25 o
  -3   4  10      267.65      217.79      2.82 o
  -2   4  10        0.52       -0.13      0.95 o
  -1   4  10      130.94      123.86      2.06 o
   0   4  10      156.86      162.78      3.03 o
   1   4  10      147.75      141.72      2.86 o
   2   4  10      444.78      447.47      5.73 o
   3   4  10        8.45        7.57      1.48 o
   4   4  10        0.77        1.94      1.50 o
   5   4  10       36.12       42.36      1.97 o
   6   4  10       28.69       31.32      2.17 o
 -12   5  10        7.53        4.53      3.53 o
 -11   5  10        9.53       10.30      3.38 o
 -10   5  10        2.03        6.85      2.32 o
  -9   5  10       12.24       10.49      2.23 o
  -8   5  10       21.54       25.08      2.33 o
  -7   5  10        0.29        2.02      1.70 o
  -6   5  10       41.13       50.39      2.15 o
  -5   5  10        0.01        0.07      1.54 o
  -4   5  10        7.49       14.90      1.66 o
  -3   5  10       39.95       60.08      1.91 o
  -2   5  10        6.73        4.32      1.30 o
  -1   5  10        1.15        0.19      0.97 o
   0   5  10       37.91       36.58      1.87 o
   1   5  10      102.63      106.01      3.61 o
   2   5  10        1.80        2.56      1.61 o
   3   5  10       12.33       10.44      1.76 o
   4   5  10        3.00        1.03      1.76 o
   5   5  10        2.77        0.68      1.86 o
 -12   6  10        1.73       -1.68      3.61 o
 -11   6  10        0.01        1.90      3.48 o
 -10   6  10        7.81        2.76      2.50 o
  -9   6  10       48.16       54.65      3.91 o
  -8   6  10      170.33      153.56      8.93 o
  -7   6  10        5.49        6.01      2.12 o
  -6   6  10        0.55       -0.12      1.68 o
  -5   6  10        0.13       -1.10      1.67 o
  -4   6  10       39.26       52.42      2.26 o
  -3   6  10       22.38       29.57      2.49 o
  -2   6  10       45.07       51.55      2.82 o
  -1   6  10       29.14       27.33      3.17 o
   0   6  10        5.80        2.83      1.76 o
   1   6  10        0.33        1.30      1.81 o
   2   6  10       27.31       36.82      2.22 o
   3   6  10        4.88        5.38      1.99 o
   4   6  10       34.53       42.92      2.48 o
 -11   7  10        0.04        0.84      3.57 o
 -10   7  10       15.43        9.38      2.78 o
  -9   7  10      138.69      144.36      4.99 o
  -8   7  10        0.48        0.65      2.30 o
  -7   7  10        0.04        1.80      2.25 o
  -6   7  10        8.26        3.59      1.95 o
  -5   7  10        4.65        3.99      1.94 o
  -4   7  10        0.47        2.67      2.49 o
  -3   7  10        0.08       -1.05      2.98 o
  -2   7  10        0.89        1.86      2.38 o
  -1   7  10        6.66       10.57      3.31 o
   0   7  10       77.50       76.94      4.50 o
   1   7  10       26.83       26.75      3.87 o
   2   7  10       10.50        9.42      3.60 o
   3   7  10        0.02       -2.84      3.56 o
 -10   8  10       14.78       10.46      3.40 o
  -9   8  10        6.07        4.21      2.80 o
  -8   8  10        0.73        0.16      2.54 o
  -7   8  10        1.25        2.51      2.48 o
  -6   8  10        0.59       -0.64      2.13 o
  -5   8  10        1.51        1.82      3.47 o
  -4   8  10        0.11       -1.46      3.29 o
  -3   8  10        0.42       -1.87      3.31 o
  -2   8  10        3.63        9.81      3.90 o
  -1   8  10        2.86        2.28      3.37 o
   0   8  10       31.28       24.21      4.12 o
   1   8  10        0.03       -2.12      3.78 o
   2   8  10        0.02        2.73      3.16 o
  -9   9  10        5.11        2.96      3.10 o
  -8   9  10        1.00        1.83      2.85 o
  -7   9  10        0.05        0.62      2.70 o
  -6   9  10        0.65        2.73      4.14 o
  -5   9  10        0.27        0.86      4.06 o
  -4   9  10       19.50       13.24      5.57 o
  -3   9  10        0.33        4.21      3.95 o
  -2   9  10        5.97        5.15      4.02 o
  -1   9  10        9.10        6.36      4.15 o
   0   9  10        1.38        3.06      3.29 o
  -7  10  10        0.25        0.60      4.72 o
  -6  10  10        2.46       11.01      4.94 o
  -5  10  10       16.68       20.58      5.12 o
  -4  10  10        0.43        3.60      4.59 o
  -3  10  10        2.97        3.17      3.64 o
  -4 -12  11        0.39       -2.06      3.90 o
  -3 -12  11        9.35        8.29      3.29 o
  -2 -12  11        1.47        2.01      4.07 o
  -1 -12  11        5.01        0.76      3.94 o
   0 -12  11       24.90       23.07      4.27 o
   1 -12  11       10.55        2.97      3.90 o
   2 -12  11       97.07      113.88      5.89 o
   3 -12  11        6.37        4.07      3.79 o
   4 -12  11        0.08        1.72      3.78 o
  -5 -11  11        6.91        7.12      3.26 o
  -4 -11  11        7.82        6.59      3.00 o
  -3 -11  11       44.66       51.00      3.53 o
  -2 -11  11       13.99       15.87      2.92 o
  -1 -11  11        9.08        5.21      3.56 o
   0 -11  11       15.49       16.72      3.71 o
   1 -11  11       19.05       15.26      3.73 o
   2 -11  11      108.17      122.53      5.87 o
   3 -11  11        1.42       -0.94      3.25 o
   4 -11  11       15.20       22.50      4.02 o
   5 -11  11        0.84       -2.38      3.59 o
  -7 -10  11        0.48        3.24      3.70 o
  -6 -10  11        0.16        0.26      2.61 o
  -5 -10  11        2.25        3.29      2.48 o
  -4 -10  11       11.02       12.43      2.45 o
  -3 -10  11       25.05       24.38      2.82 o
  -2 -10  11        0.60        1.26      2.09 o
  -1 -10  11        3.28        4.24      2.47 o
   0 -10  11        0.00        2.64      3.09 o
   1 -10  11       15.15       23.06      3.49 o
   2 -10  11        6.26        1.02      2.90 o
   3 -10  11        2.72        1.94      3.09 o
   4 -10  11        0.01        0.41      3.13 o
   5 -10  11        2.15        2.82      3.42 o
   6 -10  11       10.59       12.34      3.74 o
  -8  -9  11       20.32       25.64      4.81 o
  -7  -9  11        4.63        5.58      3.41 o
  -6  -9  11       15.52       13.82      2.58 o
  -5  -9  11       31.59       29.83      2.58 o
  -4  -9  11        2.55        3.51      2.21 o
  -3  -9  11        9.00        9.67      1.89 o
  -2  -9  11        4.58        0.75      1.68 o
  -1  -9  11        0.48        1.89      1.71 o
   0  -9  11        4.67        8.23      2.96 o
   1  -9  11        1.80        5.58      2.72 o
   2  -9  11       64.44       47.37      3.73 o
   3  -9  11        0.19        3.08      2.82 o
   4  -9  11       87.12       92.88      6.63 o
   5  -9  11        0.87        1.23      2.05 o
   6  -9  11        0.01       -0.62      1.85 o
   7  -9  11        7.32        5.84      2.04 o
  -9  -8  11        0.00        1.53      3.58 o
  -8  -8  11        0.49        0.49      3.22 o
  -7  -8  11        0.29        0.19      2.30 o
  -6  -8  11        1.62        3.43      2.19 o
  -5  -8  11       31.35       39.51      2.49 o
  -4  -8  11        0.03        0.95      1.78 o
  -3  -8  11       48.91       34.94      1.97 o
  -2  -8  11       23.71       25.76      1.79 o
  -1  -8  11        9.79        4.21      1.53 o
   0  -8  11       41.97       38.78      2.35 o
   1  -8  11        0.01        1.45      2.38 o
   2  -8  11       12.86       18.79      2.10 o
   3  -8  11        1.34        1.00      1.52 o
   4  -8  11       34.18       41.53      1.85 o
   5  -8  11        5.04        9.92      1.63 o
   6  -8  11       22.14       21.22      1.82 o
   7  -8  11        0.01       -1.36      1.71 o
 -10  -7  11        0.35       -2.97      3.56 o
  -9  -7  11        2.83        2.50      3.31 o
  -8  -7  11        1.96        5.31      3.02 o
  -7  -7  11        2.29        5.33      2.13 o
  -6  -7  11      110.04       87.54      3.46 o
  -5  -7  11        0.79        1.36      1.83 o
  -4  -7  11       16.16       21.59      1.92 o
  -3  -7  11      102.52       77.83      3.63 o
  -2  -7  11        0.72       -0.20      1.35 o
  -1  -7  11        0.82       -0.55      1.33 o
   0  -7  11       35.96       41.80      2.02 o
   1  -7  11       19.31       21.21      1.34 o
   2  -7  11      208.40      207.77      3.41 o
   3  -7  11        7.56       13.27      1.44 o
   4  -7  11        3.58        2.96      1.36 o
   5  -7  11       37.71       52.49      1.83 o
   6  -7  11        0.25        0.39      1.44 o
   7  -7  11        4.12        6.22      1.62 o
 -10  -6  11       34.41       34.84      3.82 o
  -9  -6  11        0.05       -2.18      3.00 o
  -8  -6  11       59.56       80.42      3.51 o
  -7  -6  11        1.03        3.42      2.20 o
  -6  -6  11        3.78        3.96      1.83 o
  -5  -6  11        9.86       19.03      1.82 o
  -4  -6  11      121.17      127.23      5.95 o
  -3  -6  11      107.35      120.56      2.77 o
  -2  -6  11      159.42      138.19      3.18 o
  -1  -6  11      133.41      145.73      2.54 o
   0  -6  11      231.40      256.50      2.99 o
   1  -6  11       42.67       33.81      1.08 o
   2  -6  11      268.10      281.24      3.63 o
   3  -6  11        3.99        2.87      1.17 o
   4  -6  11       28.80       23.37      1.40 o
   5  -6  11        1.30        0.36      1.22 o
   6  -6  11       32.55       41.69      1.65 o
   7  -6  11        8.10       10.58      1.47 o
   8  -6  11        1.52        2.83      1.52 o
 -11  -5  11        2.97        0.07      3.38 o
 -10  -5  11        3.56        2.38      3.05 o
  -9  -5  11       13.81       16.34      3.02 o
  -8  -5  11       36.11       33.16      2.74 o
  -7  -5  11       42.34       40.20      2.59 o
  -6  -5  11       95.88      103.27      2.73 o
  -5  -5  11       49.97       33.18      1.97 o
  -4  -5  11       16.86        6.95      1.45 o
  -3  -5  11       32.03       29.20      1.57 o
  -2  -5  11       58.33       50.25      1.59 o
  -1  -5  11       88.86      109.90      2.19 o
   0  -5  11      250.37      266.88      2.70 o
   1  -5  11        0.02       -0.27      1.02 o
   2  -5  11       10.65        8.98      1.12 o
   3  -5  11       54.15       54.19      1.56 o
   4  -5  11      195.53      192.40      4.12 o
   5  -5  11       16.32       14.73      1.24 o
   6  -5  11       66.37       59.35      1.66 o
   7  -5  11       33.31       31.86      1.49 o
   8  -5  11        0.46        0.06      1.32 o
 -11  -4  11        0.55        1.13      3.14 o
 -10  -4  11       14.57        9.96      3.22 o
  -9  -4  11       57.19       61.49      3.47 o
  -8  -4  11        5.33        7.91      2.60 o
  -7  -4  11       15.52       19.54      2.41 o
  -6  -4  11      197.49      202.41      4.07 o
  -5  -4  11       10.52       12.56      1.75 o
  -4  -4  11       17.94       27.03      1.51 o
  -3  -4  11      216.27      172.81      3.68 o
  -2  -4  11      248.90      218.80      2.66 o
  -1  -4  11     1423.60     1542.48     11.74 o
   0  -4  11      124.24      115.48      1.53 o
   1  -4  11        2.70        2.98      0.95 o
   2  -4  11       23.65       23.49      1.19 o
   3  -4  11        5.39        4.39      1.00 o
   4  -4  11       68.68       58.39      1.51 o
   5  -4  11        4.38        2.77      1.03 o
   6  -4  11        2.66        3.72      1.07 o
   7  -4  11        4.35        4.88      1.13 o
   8  -4  11        0.58       -0.13      1.34 o
 -12  -3  11       25.35       23.23      3.84 o
 -11  -3  11        2.48        1.50      3.10 o
 -10  -3  11       79.53       75.96      3.96 o
  -9  -3  11        0.14        0.47      2.20 o
  -8  -3  11        5.65        4.01      1.97 o
  -7  -3  11        0.21       -0.30      1.65 o
  -6  -3  11       26.63       20.73      1.83 o
  -5  -3  11        9.45       13.32      1.67 o
  -4  -3  11       40.59       38.86      1.70 o
  -3  -3  11      172.16      210.00      2.55 o
  -2  -3  11      569.11      609.68      5.39 o
  -1  -3  11       46.51       41.63      1.06 o
   0  -3  11       25.52       26.22      1.20 o
   1  -3  11      340.99      350.99      4.57 o
   2  -3  11      169.08      178.40      2.71 o
   3  -3  11      207.05      181.98      2.66 o
   4  -3  11        2.92        1.20      0.93 o
   5  -3  11        4.08        2.82      1.05 o
   6  -3  11       13.83       13.19      1.17 o
   7  -3  11        7.54        9.87      1.26 o
   8  -3  11        3.06        0.89      1.22 o
 -12  -2  11        0.31        2.34      3.41 o
 -11  -2  11       86.62       80.54      4.29 o
 -10  -2  11       13.58       11.61      3.51 o
  -9  -2  11        5.41        5.85      2.14 o
  -8  -2  11      116.61      114.73      3.78 o
  -7  -2  11       30.95       37.43      2.08 o
  -6  -2  11      104.62       82.74      2.57 o
  -5  -2  11       66.52       83.00      2.25 o
  -4  -2  11      603.17      550.78      5.98 o
  -3  -2  11       34.42       36.99      1.26 o
  -2  -2  11       11.75        5.03      0.82 o
  -1  -2  11      805.95      792.71      6.37 o
   0  -2  11       28.40       36.30      1.62 o
   1  -2  11      921.73      941.76     11.28 o
   2  -2  11        0.12       -0.34      1.04 o
   3  -2  11       40.13       42.02      1.53 o
   4  -2  11       27.80       27.62      1.31 o
   5  -2  11       28.89       28.63      1.33 o
   6  -2  11       85.60       87.21      1.94 o
   7  -2  11        2.51        0.65      1.20 o
 -12  -1  11       31.60       22.24      3.53 o
 -11  -1  11      142.85      152.47      7.12 o
 -10  -1  11        0.60       -0.25      2.32 o
  -9  -1  11       49.37       50.28      2.77 o
  -8  -1  11       15.44       23.44      2.74 o
  -7  -1  11       35.79       33.91      2.04 o
  -6  -1  11       92.85      104.80      2.97 o
  -5  -1  11      522.67      597.13      8.19 o
  -4  -1  11       16.48       10.50      1.23 o
  -3  -1  11       60.06       76.26      1.41 o
  -2  -1  11      170.94      174.99      2.09 o
  -1  -1  11      145.70      144.99      1.86 o
   0  -1  11       30.90       28.25      1.45 o
   1  -1  11      156.64      157.25      5.25 o
   2  -1  11      131.36      123.71      2.54 o
   3  -1  11        1.96        0.82      1.09 o
   4  -1  11        6.49        6.56      1.15 o
   5  -1  11       10.16       10.17      1.17 o
   6  -1  11        3.32        3.08      1.13 o
   7  -1  11        0.04        0.51      1.20 o
 -12   0  11       34.84       43.12      3.99 o
 -11   0  11        1.91        4.24      2.86 o
 -10   0  11       29.35       24.92      2.67 o
  -9   0  11        3.81        3.61      2.14 o
  -8   0  11       23.05       37.59      2.47 o
  -7   0  11       91.17       69.61      3.56 o
  -6   0  11       10.35        4.25      1.53 o
  -5   0  11       34.75       33.03      1.85 o
  -4   0  11       72.93       97.48      2.09 o
  -3   0  11       32.38       38.69      1.23 o
  -2   0  11        0.10        0.12      0.77 o
  -1   0  11      397.11      456.43      4.29 o
   0   0  11       51.43       48.10      1.71 o
   1   0  11      612.61      613.93      7.77 o
   2   0  11      214.06      190.50      3.24 o
   3   0  11       83.64       89.83      2.57 o
   4   0  11       21.08       17.53      1.30 o
   5   0  11       23.29       27.71      1.34 o
   6   0  11       79.59       83.75      1.97 o
   7   0  11        4.28        4.11      1.39 o
 -13   1  11        5.34        2.87      7.16 o
 -12   1  11        0.09       -0.86      3.28 o
 -11   1  11        3.52        6.88      3.02 o
 -10   1  11        0.18        1.85      2.36 o
  -9   1  11        7.79        8.16      2.24 o
  -8   1  11       48.32       55.70      3.11 o
  -7   1  11       66.27       86.77      2.65 o
  -6   1  11       84.05       56.73      2.25 o
  -5   1  11       42.24       54.45      2.09 o
  -4   1  11        0.00       -1.03      1.03 o
  -3   1  11       34.05       33.98      1.18 o
  -2   1  11        3.72        0.94      0.84 o
  -1   1  11       78.72       72.77      1.85 o
   0   1  11       88.79       73.03      2.57 o
   1   1  11       26.39       23.00      1.48 o
   2   1  11        4.41        5.13      1.25 o
   3   1  11       34.35       35.71      1.77 o
   4   1  11        0.01        0.30      1.13 o
   5   1  11       51.56       46.14      1.58 o
   6   1  11       10.84       11.64      1.44 o
 -12   2  11        1.04        4.36      3.38 o
 -11   2  11       13.86        9.55      3.20 o
 -10   2  11        1.14        1.37      2.37 o
  -9   2  11       77.31       81.42      3.31 o
  -8   2  11       12.70        9.46      2.14 o
  -7   2  11       58.55       81.37      2.81 o
  -6   2  11       13.93        6.50      1.61 o
  -5   2  11        0.41        0.18      1.43 o
  -4   2  11       32.43       24.26      1.47 o
  -3   2  11       39.66       38.94      1.24 o
  -2   2  11        3.23        1.46      0.95 o
  -1   2  11       84.62       97.50      3.14 o
   0   2  11        8.18       10.55      1.41 o
   1   2  11       10.64       11.01      1.45 o
   2   2  11        1.75        1.95      1.21 o
   3   2  11      195.74      186.44      3.09 o
   4   2  11        9.44       11.09      1.39 o
   5   2  11       35.37       27.23      1.56 o
   6   2  11        0.10        1.77      1.53 o
 -12   3  11        0.96       -1.28      3.36 o
 -11   3  11        2.75        3.17      3.10 o
 -10   3  11        4.05        7.66      2.59 o
  -9   3  11        4.61        5.14      2.30 o
  -8   3  11        4.87        2.36      2.07 o
  -7   3  11       37.51       34.44      2.28 o
  -6   3  11        2.20        0.37      1.58 o
  -5   3  11       26.14       14.83      1.76 o
  -4   3  11       64.50       53.88      2.09 o
  -3   3  11       72.04       83.64      1.83 o
  -2   3  11       17.05       10.14      1.14 o
  -1   3  11        7.86        6.36      1.53 o
   0   3  11        7.84        4.38      1.34 o
   1   3  11       58.18       62.07      2.09 o
   2   3  11       43.85       43.99      1.80 o
   3   3  11        9.33        8.66      1.45 o
   4   3  11       20.30       24.48      1.70 o
   5   3  11       13.38       10.87      1.64 o
 -12   4  11        2.42        0.53      3.57 o
 -11   4  11        0.01        0.11      3.24 o
 -10   4  11       11.03       14.06      2.88 o
  -9   4  11        0.09        1.29      2.39 o
  -8   4  11        0.12       -0.19      2.21 o
  -7   4  11        5.29        5.66      1.97 o
  -6   4  11       14.91       20.46      2.04 o
  -5   4  11        8.93        4.54      1.72 o
  -4   4  11        3.63        3.53      1.70 o
  -3   4  11       10.44       16.19      1.87 o
  -2   4  11       11.62       18.89      1.37 o
  -1   4  11       26.19       39.31      1.88 o
   0   4  11        1.35        1.75      1.50 o
   1   4  11      136.91      152.88      3.12 o
   2   4  11       63.11       58.77      2.09 o
   3   4  11        0.08        1.72      1.60 o
   4   4  11        0.63        2.87      1.74 o
   5   4  11       40.53       47.10      2.83 o
 -12   5  11        1.17        1.95      3.83 o
 -11   5  11        0.00        0.15      3.40 o
 -10   5  11        9.69       16.03      2.71 o
  -9   5  11        7.94       13.43      2.53 o
  -8   5  11       25.38       27.81      2.47 o
  -7   5  11        8.02       10.47      2.03 o
  -6   5  11        3.70        6.22      1.92 o
  -5   5  11        5.89        4.56      1.74 o
  -4   5  11        4.37        0.05      1.91 o
  -3   5  11        1.70       -0.10      1.62 o
  -2   5  11        1.97        4.34      1.76 o
  -1   5  11        7.44       12.56      2.74 o
   0   5  11       10.69       10.44      1.77 o
   1   5  11       11.51       10.77      1.80 o
   2   5  11       15.50       18.16      1.98 o
   3   5  11        2.51        4.70      1.87 o
   4   5  11        1.53       -0.16      1.95 o
 -11   6  11       10.58       12.57      3.92 o
 -10   6  11        5.04        4.23      2.84 o
  -9   6  11       60.82       39.78      2.98 o
  -8   6  11       16.90       18.72      2.59 o
  -7   6  11        1.08        2.80      2.17 o
  -6   6  11        0.36        0.86      1.89 o
  -5   6  11        2.57        3.06      1.88 o
  -4   6  11       14.58       14.64      3.22 o
  -3   6  11        5.42        4.38      2.93 o
  -2   6  11       15.04       21.54      2.54 o
  -1   6  11        4.09       -0.12      2.96 o
   0   6  11        2.67        0.04      5.31 o
   1   6  11       99.30      105.94      8.65 o
   2   6  11        7.68        9.55      2.16 o
   3   6  11        9.50       10.19      2.29 o
 -11   7  11       10.12        9.39      7.92 o
 -10   7  11        5.77        5.20      2.97 o
  -9   7  11        2.20        2.79      2.79 o
  -8   7  11        4.41        1.64      2.59 o
  -7   7  11        0.03        1.49      2.39 o
  -6   7  11        2.79        2.84      2.18 o
  -5   7  11        5.68        7.92      3.57 o
  -4   7  11       42.33       36.35      4.04 o
  -3   7  11        1.53        5.98      3.28 o
  -2   7  11       34.18       29.21      3.90 o
  -1   7  11        0.04       -0.49      3.36 o
   0   7  11       57.13       64.64      4.70 o
   1   7  11        3.71        3.99      3.60 o
   2   7  11        2.36        6.14      3.88 o
  -9   8  11        8.78       10.50      3.04 o
  -8   8  11        3.76        6.38      2.97 o
  -7   8  11        0.99       -0.48      2.89 o
  -6   8  11        0.15        0.05      3.83 o
  -5   8  11        0.80        4.08      3.91 o
  -4   8  11        1.93        2.89      3.75 o
  -3   8  11       14.50       18.15      4.22 o
  -2   8  11        1.69        1.24      3.72 o
  -1   8  11        3.01        8.54      3.98 o
   0   8  11        3.92        3.07      5.13 o
  -8   9  11        4.79        4.89      3.61 o
  -7   9  11        6.03        9.36      4.65 o
  -6   9  11        0.00        2.41      4.26 o
  -5   9  11       32.58       30.73      5.05 o
  -4   9  11        0.49        2.08      4.10 o
  -3   9  11        0.30        0.22      4.07 o
  -2   9  11        3.61        3.17      4.38 o
  -2 -12  12        0.88        1.56      4.12 o
  -1 -12  12       14.98       24.38      7.92 o
   0 -12  12        0.00        1.27      3.89 o
   1 -12  12       77.75       95.98      6.03 o
   2 -12  12        7.01        6.23      4.04 o
  -5 -11  12        2.57        2.74      3.00 o
  -4 -11  12        3.93        3.99      2.83 o
  -3 -11  12       27.46       31.20      4.10 o
  -2 -11  12        0.26       -0.10      3.65 o
  -1 -11  12        0.29        1.61      3.57 o
   0 -11  12        3.13        2.52      3.69 o
   1 -11  12       12.02       17.05      3.94 o
   2 -11  12        3.27        1.01      3.52 o
   3 -11  12        0.26        1.08      3.52 o
   4 -11  12        2.45        1.25      3.75 o
  -6 -10  12        2.67        0.98      2.80 o
  -5 -10  12       21.04       20.34      2.88 o
  -4 -10  12       12.34        8.61      2.57 o
  -3 -10  12        1.71       -0.93      2.37 o
  -2 -10  12       14.59        7.11      3.44 o
  -1 -10  12       21.29       21.45      4.61 o
   0 -10  12        0.27        1.11      3.09 o
   1 -10  12        7.93        3.73      3.15 o
   2 -10  12       12.03       14.01      3.57 o
   3 -10  12        0.54        1.65      3.19 o
   4 -10  12        8.71        8.90      3.48 o
   5 -10  12        6.65        5.63      3.60 o
  -7  -9  12        0.02       -0.62      2.69 o
  -6  -9  12        7.44        6.21      2.53 o
  -5  -9  12        2.80        5.92      2.44 o
  -4  -9  12        3.33       -0.07      2.20 o
  -3  -9  12       18.58       13.41      2.12 o
  -2  -9  12        6.94        6.64      2.51 o
  -1  -9  12        0.21       -2.80      2.80 o
   0  -9  12       14.53       12.24      3.15 o
   1  -9  12        4.60        3.92      2.96 o
   2  -9  12        0.95       -0.70      2.86 o
   3  -9  12        0.54        0.96      2.88 o
   4  -9  12        7.59       11.31      3.34 o
   5  -9  12       19.89       15.77      3.56 o
   6  -9  12        1.76        1.97      3.42 o
  -8  -8  12       57.32       66.44      4.46 o
  -7  -8  12        5.50        4.01      2.55 o
  -6  -8  12        6.38        9.14      2.43 o
  -5  -8  12        0.70        0.35      2.05 o
  -4  -8  12       47.15       37.90      2.38 o
  -3  -8  12       48.06       43.91      2.12 o
  -2  -8  12        2.54        2.61      1.70 o
  -1  -8  12        0.11       -0.15      1.95 o
   0  -8  12        5.31        3.08      2.60 o
   1  -8  12       23.11       24.43      3.17 o
   2  -8  12        3.75        1.52      2.76 o
   3  -8  12       50.63       62.32      2.76 o
   4  -8  12        1.27        1.00      1.68 o
   5  -8  12        3.03        3.85      1.76 o
   6  -8  12        4.06        2.25      1.81 o
  -9  -7  12        0.38        1.47      3.51 o
  -8  -7  12        1.24        4.77      2.84 o
  -7  -7  12       17.68       22.95      2.52 o
  -6  -7  12       61.10       66.02      3.32 o
  -5  -7  12        0.40        0.44      1.94 o
  -4  -7  12        7.45        6.55      1.80 o
  -3  -7  12        1.74        0.48      1.65 o
  -2  -7  12        0.73        3.59      1.54 o
  -1  -7  12       82.78       85.47      4.17 o
   0  -7  12       18.51       18.96      2.82 o
   1  -7  12       63.98       52.98      2.73 o
   2  -7  12        3.45        0.57      1.48 o
   3  -7  12        8.79       11.80      1.58 o
   4  -7  12      125.34      121.49      3.04 o
   5  -7  12        7.18        8.60      1.59 o
   6  -7  12       13.71       15.05      1.75 o
   7  -7  12        0.81       -0.85      1.83 o
 -10  -6  12        0.79        2.10      3.64 o
  -9  -6  12        0.14       -0.64      3.17 o
  -8  -6  12       27.16       27.78      2.93 o
  -7  -6  12       93.48       76.05      4.48 o
  -6  -6  12       11.24       10.95      2.06 o
  -5  -6  12       31.70       29.46      2.04 o
  -4  -6  12       67.01       91.17      2.68 o
  -3  -6  12        3.41        2.84      1.61 o
  -2  -6  12       51.54       44.94      2.62 o
  -1  -6  12       18.94       16.80      1.90 o
   0  -6  12      116.15      110.54      2.52 o
   1  -6  12      147.47      149.92      4.31 o
   2  -6  12       44.12       37.14      1.72 o
   3  -6  12       23.77       26.04      1.50 o
   4  -6  12        3.57        4.16      1.34 o
   5  -6  12       52.08       50.11      1.82 o
   6  -6  12        0.35        0.62      1.42 o
   7  -6  12       12.82       11.61      1.63 o
 -11  -5  12        0.71        0.56      3.58 o
 -10  -5  12        3.67        5.35      3.45 o
  -9  -5  12        0.08       -0.97      2.56 o
  -8  -5  12        0.65        0.96      2.40 o
  -7  -5  12       11.03        7.58      2.31 o
  -6  -5  12       49.02       53.71      2.87 o
  -5  -5  12       13.40       12.95      1.79 o
  -4  -5  12       10.38       17.97      1.74 o
  -3  -5  12       84.32      102.37      2.72 o
  -2  -5  12      100.49       84.79      2.17 o
  -1  -5  12       80.92       81.34      2.15 o
   0  -5  12        6.34        6.26      0.87 o
   1  -5  12      109.35       89.89      2.29 o
   2  -5  12       18.44       23.25      1.37 o
   3  -5  12       15.48       12.71      1.30 o
   4  -5  12        1.93        2.54      1.21 o
   5  -5  12        0.04        0.00      1.21 o
   6  -5  12       35.79       37.98      1.74 o
   7  -5  12       10.40       10.98      1.47 o
 -11  -4  12        3.51        4.20      3.46 o
 -10  -4  12        2.24        1.96      3.11 o
  -9  -4  12       15.76       15.37      2.70 o
  -8  -4  12       57.57       65.44      5.43 o
  -7  -4  12       17.02       19.33      2.43 o
  -6  -4  12      451.03      481.16     11.89 o
  -5  -4  12       51.98       49.38      2.30 o
  -4  -4  12      412.59      413.29      6.21 o
  -3  -4  12        9.08       19.63      1.48 o
  -2  -4  12      187.55      171.19      3.05 o
  -1  -4  12       33.92       37.12      1.17 o
   0  -4  12      118.65      113.56      2.80 o
   1  -4  12      242.40      247.40      3.85 o
   2  -4  12       15.17       22.06      1.36 o
   3  -4  12       57.63       62.51      1.51 o
   4  -4  12        0.36        1.26      1.13 o
   5  -4  12       37.46       46.35      1.56 o
   6  -4  12       55.30       60.32      2.38 o
   7  -4  12       16.83       13.53      1.49 o
 -11  -3  12        5.45        5.63      3.51 o
 -10  -3  12        2.76        1.44      3.88 o
  -9  -3  12       52.26       57.89      3.17 o
  -8  -3  12       77.84       63.28      3.08 o
  -7  -3  12        2.55        1.07      2.01 o
  -6  -3  12      107.05      114.43      3.12 o
  -5  -3  12       36.45       48.62      3.13 o
  -4  -3  12       47.82       52.52      2.19 o
  -3  -3  12        2.22        5.46      1.40 o
  -2  -3  12        7.38        3.36      1.00 o
  -1  -3  12      148.50      145.23      2.05 o
   0  -3  12        5.22        4.97      1.23 o
   1  -3  12        3.13        5.38      1.21 o
   2  -3  12       17.84       12.03      1.26 o
   3  -3  12        9.12        9.67      1.33 o
   4  -3  12        6.22        3.83      1.28 o
   5  -3  12        4.69        4.94      1.31 o
   6  -3  12       37.08       37.57      1.67 o
   7  -3  12       11.95       12.09      1.60 o
 -12  -2  12       23.03       24.85      3.92 o
 -11  -2  12        3.46        0.27      3.25 o
 -10  -2  12       25.88       26.30      3.40 o
  -9  -2  12        8.41        5.51      2.38 o
  -8  -2  12       38.70       42.62      3.34 o
  -7  -2  12        0.13       -0.26      1.73 o
  -6  -2  12        0.14        0.94      1.63 o
  -5  -2  12       50.69       57.70      2.43 o
  -4  -2  12       66.72       92.77      2.41 o
  -3  -2  12      151.11      162.76      2.58 o
  -2  -2  12      341.36      375.29      3.75 o
  -1  -2  12       49.51       50.22      1.17 o
   0  -2  12      212.04      218.67      6.70 o
   1  -2  12      278.39      277.31      4.39 o
   2  -2  12       51.24       52.91      2.38 o
   3  -2  12      195.22      193.10      3.47 o
   4  -2  12        8.91        5.71      1.30 o
   5  -2  12        8.78        8.28      1.35 o
   6  -2  12        0.00       -0.21      1.26 o
   7  -2  12        0.32        0.58      1.43 o
 -12  -1  12       16.40       23.17      4.02 o
 -11  -1  12       25.78       27.40      3.71 o
 -10  -1  12        5.26        0.81      2.44 o
  -9  -1  12        1.85        1.54      2.29 o
  -8  -1  12       19.65       20.96      2.36 o
  -7  -1  12        5.48        5.81      1.81 o
  -6  -1  12       16.94       25.44      2.22 o
  -5  -1  12      133.95      146.38      3.34 o
  -4  -1  12        9.22        3.53      1.20 o
  -3  -1  12        1.47        7.48      0.99 o
  -2  -1  12        9.26        9.95      1.03 o
  -1  -1  12      508.61      516.03      5.42 o
   0  -1  12        6.94        4.04      1.31 o
   1  -1  12        3.28        3.09      1.31 o
   2  -1  12        7.53        8.35      1.34 o
   3  -1  12       69.59       67.26      2.00 o
   4  -1  12        3.41        2.62      1.28 o
   5  -1  12        0.98        0.70      1.31 o
   6  -1  12        0.48        0.35      1.32 o
 -12   0  12       12.95        9.35      3.67 o
 -11   0  12       27.16       26.32      3.66 o
 -10   0  12        2.12       -0.64      2.37 o
  -9   0  12       10.80        9.46      2.42 o
  -8   0  12        1.62       -1.10      1.99 o
  -7   0  12       44.62       27.51      2.09 o
  -6   0  12       26.08       21.01      1.93 o
  -5   0  12        0.05       -0.12      1.56 o
  -4   0  12       16.22        9.89      1.29 o
  -3   0  12        0.05        1.01      0.95 o
  -2   0  12      245.62      219.24      2.86 o
  -1   0  12      109.85      113.76      2.68 o
   0   0  12       27.92       26.83      1.64 o
   1   0  12       51.26       53.52      1.92 o
   2   0  12       62.55       57.13      1.93 o
   3   0  12       35.96       34.56      1.67 o
   4   0  12       18.13       23.11      1.56 o
   5   0  12       53.86       51.74      1.89 o
   6   0  12        0.44        0.37      1.63 o
 -12   1  12       20.02       22.14      3.94 o
 -11   1  12        2.84        5.30      3.40 o
 -10   1  12        1.51        2.82      2.43 o
  -9   1  12       51.48       60.95      3.93 o
  -8   1  12       32.06       32.92      3.25 o
  -7   1  12      173.80      155.69      3.63 o
  -6   1  12        5.76        1.53      1.66 o
  -5   1  12        7.92        2.34      1.58 o
  -4   1  12        1.90       -0.22      1.29 o
  -3   1  12       27.88       27.90      1.48 o
  -2   1  12       19.24       22.61      1.24 o
  -1   1  12      164.86      170.10      4.68 o
   0   1  12       28.96       29.31      2.40 o
   1   1  12        1.59       -0.90      1.39 o
   2   1  12        0.03       -0.43      1.36 o
   3   1  12       40.63       38.21      1.67 o
   4   1  12        8.49        8.52      1.40 o
   5   1  12        2.46        3.52      1.40 o
   6   1  12        0.05        1.88      2.65 o
 -12   2  12        0.16        0.32      3.42 o
 -11   2  12        0.07       -1.29      3.24 o
 -10   2  12        2.28        2.12      2.54 o
  -9   2  12       40.80       44.14      2.96 o
  -8   2  12       79.76       84.09      4.89 o
  -7   2  12        3.88        3.37      1.86 o
  -6   2  12        0.07        0.55      1.73 o
  -5   2  12        5.78       14.49      1.83 o
  -4   2  12       65.83       47.90      1.84 o
  -3   2  12       36.01       33.42      2.03 o
  -2   2  12      118.91      118.88      2.13 o
  -1   2  12        1.90        1.80      1.51 o
   0   2  12        0.81       -0.11      1.46 o
   1   2  12        2.64        3.10      1.53 o
   2   2  12        2.46        2.17      1.39 o
   3   2  12       45.54       50.61      1.89 o
   4   2  12        4.42        4.42      1.52 o
   5   2  12       55.26       54.13      2.15 o
 -12   3  12        2.77        6.64      3.67 o
 -11   3  12        5.71        5.23      3.55 o
 -10   3  12        2.36        3.56      2.75 o
  -9   3  12        2.91        0.70      2.41 o
  -8   3  12        2.94        1.68      2.30 o
  -7   3  12        2.07        2.74      1.98 o
  -6   3  12       22.09       27.93      2.22 o
  -5   3  12       63.92       81.78      2.72 o
  -4   3  12       11.92        7.31      2.17 o
  -3   3  12        4.61        5.23      1.76 o
  -2   3  12        0.58        1.41      1.50 o
  -1   3  12       18.66       14.56      2.16 o
   0   3  12       25.44       29.22      1.81 o
   1   3  12       47.53       41.19      2.20 o
   2   3  12        6.28        5.70      1.58 o
   3   3  12        1.04        1.96      1.60 o
   4   3  12        0.61        1.60      1.69 o
 -12   4  12        0.20       -2.33      3.97 o
 -11   4  12        0.49        1.08      3.57 o
 -10   4  12        0.67       -2.10      2.78 o
  -9   4  12        0.01        0.61      2.63 o
  -8   4  12        2.98        1.37      2.42 o
  -7   4  12        0.55        5.40      2.15 o
  -6   4  12        2.62        0.76      1.93 o
  -5   4  12        2.07        7.43      1.99 o
  -4   4  12        0.50        2.26      2.57 o
  -3   4  12        1.17       -0.96      2.15 o
  -2   4  12        7.32       11.62      1.70 o
  -1   4  12        0.18        1.47      2.60 o
   0   4  12        3.49        7.47      1.72 o
   1   4  12       23.12       24.28      1.92 o
   2   4  12        5.98        6.83      1.78 o
   3   4  12        0.61        2.44      1.79 o
   4   4  12        0.00        0.82      1.90 o
 -11   5  12        1.37        2.55      3.73 o
 -10   5  12        0.39       -0.57      2.72 o
  -9   5  12        5.54        2.72      2.58 o
  -8   5  12       12.17       13.95      2.59 o
  -7   5  12       15.78       11.88      2.24 o
  -6   5  12        0.53        0.78      2.00 o
  -5   5  12       18.62       15.67      2.69 o
  -4   5  12       65.20       79.89      4.56 o
  -3   5  12       21.10       20.66      2.60 o
  -2   5  12       20.77       18.92      3.31 o
  -1   5  12       14.40       11.44      3.08 o
   0   5  12       46.32       36.45      3.62 o
   1   5  12        8.78        7.38      2.01 o
   2   5  12        0.17        0.71      1.98 o
   3   5  12        1.03        0.75      2.10 o
 -10   6  12        0.18       -2.72      2.94 o
  -9   6  12        2.13        1.78      2.80 o
  -8   6  12       10.45       15.02      2.79 o
  -7   6  12        0.25        1.52      2.40 o
  -6   6  12        0.21       -0.85      3.42 o
  -5   6  12       11.58        6.90      3.47 o
  -4   6  12        0.11        0.23      3.19 o
  -3   6  12        7.04        5.53      3.19 o
  -2   6  12        0.34        0.29      3.04 o
  -1   6  12       82.52       76.73     11.70 o
   0   6  12      118.17      114.28     10.53 o
   1   6  12        8.48        6.87      3.70 o
   2   6  12        0.02        2.87      3.74 o
 -10   7  12        4.25        4.30      5.14 o
  -9   7  12        5.38        4.04      2.96 o
  -8   7  12        0.61        0.82      2.81 o
  -7   7  12        6.86       11.17      4.25 o
  -6   7  12        4.31        7.86      3.92 o
  -5   7  12       18.24       23.32      4.10 o
  -4   7  12        0.11        0.27      4.08 o
  -3   7  12       15.99       11.32      4.52 o
  -2   7  12        9.02        1.51      3.68 o
  -1   7  12       30.15       31.03      4.38 o
   0   7  12        2.33        6.37      3.95 o
  -8   8  12        0.16        1.49      4.78 o
  -7   8  12        4.32        3.42      4.39 o
  -6   8  12        0.91       -2.23      4.29 o
  -5   8  12        1.84        2.31      4.32 o
  -4   8  12        0.16       -0.27      3.93 o
  -3   8  12        3.14        3.77      4.87 o
  -2   8  12        0.08       -0.70      4.12 o
  -4 -11  13        3.67        1.98      4.38 o
  -3 -11  13        5.69        7.51      4.29 o
  -2 -11  13        4.70        5.05      4.02 o
  -1 -11  13        5.89        3.80      3.96 o
   0 -11  13        0.02       -2.45      3.71 o
   1 -11  13        8.91        9.00      4.00 o
   2 -11  13        1.81        2.45      3.86 o
  -5 -10  13        2.89       -1.61      2.84 o
  -4 -10  13        2.91        2.56      2.86 o
  -3 -10  13        1.89        3.25      3.69 o
  -2 -10  13       28.00       35.67      4.31 o
  -1 -10  13       17.90       12.56      6.66 o
   0 -10  13       58.05       64.14      5.98 o
   1 -10  13       26.97       28.68      4.00 o
   2 -10  13        5.87        7.45      3.65 o
   3 -10  13        0.36       -0.57      3.46 o
   4 -10  13       12.72       14.10      3.90 o
  -7  -9  13        0.33        0.85      2.99 o
  -6  -9  13       24.85       34.15      3.05 o
  -5  -9  13        2.27       -0.64      2.46 o
  -4  -9  13        0.01        0.00      2.40 o
  -3  -9  13        8.92       13.86      3.61 o
  -2  -9  13        0.00       -0.02      3.16 o
  -1  -9  13       40.95       37.64      3.96 o
   0  -9  13        6.41        8.68      3.15 o
   1  -9  13       12.47        8.43      3.28 o
   2  -9  13        0.01        0.84      3.19 o
   3  -9  13       10.22       11.61      3.56 o
   4  -9  13        1.33       -0.17      3.26 o
   5  -9  13        1.99        2.07      3.48 o
  -8  -8  13        0.42       -1.99      3.81 o
  -7  -8  13        6.02        2.63      2.73 o
  -6  -8  13        4.87        2.87      2.49 o
  -5  -8  13       46.45       51.28      3.47 o
  -4  -8  13       11.89       11.89      2.07 o
  -3  -8  13       14.73       19.64      2.69 o
  -2  -8  13       31.86       30.99      3.67 o
  -1  -8  13        0.13        0.97      2.86 o
   0  -8  13      136.46      133.79      5.52 o
   1  -8  13        0.12        1.64      5.16 o
   2  -8  13       21.17       21.06      3.61 o
   3  -8  13        0.27        0.37      2.94 o
   4  -8  13       13.87       21.70      3.53 o
   5  -8  13       19.02       16.24      2.08 o
  -9  -7  13        1.21        0.27      3.66 o
  -8  -7  13        8.65       10.01      3.00 o
  -7  -7  13        5.39        8.30      2.89 o
  -6  -7  13        0.15       -1.47      2.22 o
  -5  -7  13        2.73        3.36      2.15 o
  -4  -7  13        5.89       13.33      2.07 o
  -3  -7  13        4.81        5.53      1.83 o
  -2  -7  13        1.26        1.50      2.69 o
  -1  -7  13        3.98        5.66      2.61 o
   0  -7  13       10.31       18.01      3.05 o
   1  -7  13        3.26        3.07      2.68 o
   2  -7  13       87.00       80.66      3.66 o
   3  -7  13       26.91       30.16      1.96 o
   4  -7  13       18.91       15.14      1.82 o
   5  -7  13       13.94       13.05      1.87 o
  -9  -6  13        1.18       -0.21      3.42 o
  -8  -6  13        1.65        3.47      2.73 o
  -7  -6  13        1.06       -0.22      2.50 o
  -6  -6  13       48.68       75.17      3.77 o
  -5  -6  13       17.94       12.26      2.02 o
  -4  -6  13       44.36       48.27      2.86 o
  -3  -6  13       27.37       18.46      1.95 o
  -2  -6  13        1.35        1.07      1.90 o
  -1  -6  13        0.00        0.48      2.47 o
   0  -6  13       50.08       47.85      1.87 o
   1  -6  13        4.17        4.08      1.62 o
   2  -6  13       15.53       17.55      1.54 o
   3  -6  13        1.74        2.84      1.51 o
   4  -6  13       19.30       20.78      2.07 o
   5  -6  13       14.67       18.08      1.67 o
   6  -6  13       75.23       76.91      2.24 o
 -10  -5  13        0.07       -0.25      3.55 o
  -9  -5  13       32.20       26.76      3.24 o
  -8  -5  13      131.86      124.09      4.18 o
  -7  -5  13        0.66        1.37      2.39 o
  -6  -5  13        1.92        4.95      2.30 o
  -5  -5  13       49.42       38.74      2.46 o
  -4  -5  13       54.37       60.42      2.39 o
  -3  -5  13        8.82        3.20      1.65 o
  -2  -5  13        0.10        0.25      1.74 o
  -1  -5  13       33.40       36.29      3.25 o
   0  -5  13      104.66      113.35      3.05 o
   1  -5  13       18.39       20.60      1.71 o
   2  -5  13       20.43       24.48      1.71 o
   3  -5  13       53.71       60.69      1.76 o
   4  -5  13        5.06        4.65      1.41 o
   5  -5  13        2.44        5.13      1.47 o
   6  -5  13        2.15        1.44      1.49 o
 -11  -4  13        5.04        7.86      3.94 o
 -10  -4  13        6.92        4.38      3.48 o
  -9  -4  13        6.82       15.32      2.88 o
  -8  -4  13       42.20       50.59      4.12 o
  -7  -4  13        0.52        2.61      2.35 o
  -6  -4  13       11.73       11.19      2.10 o
  -5  -4  13       23.40       19.24      2.15 o
  -4  -4  13       11.60        8.85      1.90 o
  -3  -4  13        2.83        1.76      1.73 o
  -2  -4  13       25.00       12.65      2.40 o
  -1  -4  13       78.84       87.21      1.74 o
   0  -4  13      229.97      241.73      3.94 o
   1  -4  13        2.36        1.79      1.38 o
   2  -4  13       75.36       81.05      2.22 o
   3  -4  13        0.42        2.11      1.38 o
   4  -4  13       45.76       48.26      1.83 o
   5  -4  13        2.40        3.86      1.59 o
   6  -4  13        0.15       -0.10      1.60 o
 -11  -3  13        0.15       -0.20      3.51 o
 -10  -3  13        4.90        5.15      3.30 o
  -9  -3  13        1.96        0.62      2.61 o
  -8  -3  13        3.29        1.25      2.39 o
  -7  -3  13        0.13       -0.12      2.22 o
  -6  -3  13        1.66        2.46      1.95 o
  -5  -3  13       15.60       14.71      1.95 o
  -4  -3  13        8.04        5.67      1.79 o
  -3  -3  13      241.27      257.42      5.23 o
  -2  -3  13       41.84       31.79      1.83 o
  -1  -3  13       92.17      108.33      1.80 o
   0  -3  13       13.11       11.26      1.63 o
   1  -3  13        0.28        0.12      1.48 o
   2  -3  13        0.03       -0.70      1.39 o
   3  -3  13        0.21        0.49      1.44 o
   4  -3  13       17.06       16.47      1.66 o
   5  -3  13       90.80       97.33      3.23 o
   6  -3  13        0.27       -0.62      1.52 o
 -11  -2  13       12.35       12.63      3.63 o
 -10  -2  13        1.53        1.53      2.75 o
  -9  -2  13        3.42        2.38      2.60 o
  -8  -2  13       12.22       17.23      2.61 o
  -7  -2  13        3.59        4.82      2.21 o
  -6  -2  13        0.45        0.79      1.81 o
  -5  -2  13        8.48        9.37      1.84 o
  -4  -2  13      130.44      106.55      3.41 o
  -3  -2  13      231.13      265.28      4.57 o
  -2  -2  13      341.87      330.91      4.43 o
  -1  -2  13       30.04       24.04      1.81 o
   0  -2  13        0.24       -0.15      1.43 o
   1  -2  13        0.18       -0.06      1.44 o
   2  -2  13      103.72      104.13      2.60 o
   3  -2  13        8.75        8.88      1.52 o
   4  -2  13        2.27        3.07      1.50 o
   5  -2  13        3.35        3.11      1.52 o
   6  -2  13        0.25       -0.12      1.54 o
 -11  -1  13        1.63       -1.45      3.45 o
 -10  -1  13        0.68        5.78      2.82 o
  -9  -1  13        6.06       11.95      2.67 o
  -8  -1  13        0.00       -0.30      2.31 o
  -7  -1  13        5.19        0.51      1.98 o
  -6  -1  13        6.20        7.46      1.92 o
  -5  -1  13       22.30       19.52      2.69 o
  -4  -1  13       10.24        6.23      1.72 o
  -3  -1  13       78.21       96.54      2.89 o
  -2  -1  13        1.12        1.01      1.11 o
  -1  -1  13       95.51      116.17      4.05 o
   0  -1  13       87.93       92.63      2.99 o
   1  -1  13      143.24      144.58      3.16 o
   2  -1  13        8.93        6.86      1.52 o
   3  -1  13        5.35        3.10      1.45 o
   4  -1  13        0.48       -0.14      1.47 o
   5  -1  13        7.83        7.42      1.45 o
 -12   0  13        4.80        4.17      7.04 o
 -11   0  13        0.48        1.76      3.49 o
 -10   0  13        7.84        8.97      2.80 o
  -9   0  13        3.56       12.17      2.66 o
  -8   0  13        7.26        3.74      2.29 o
  -7   0  13        6.87       10.06      2.05 o
  -6   0  13        3.37        3.13      1.87 o
  -5   0  13       54.76       50.39      3.19 o
  -4   0  13        1.54        0.50      1.67 o
  -3   0  13       11.56        7.00      1.77 o
  -2   0  13       16.93       27.85      1.56 o
  -1   0  13       81.37       67.59      2.33 o
   0   0  13       33.23       30.94      1.88 o
   1   0  13        1.64        0.46      1.44 o
   2   0  13       11.76       11.36      1.62 o
   3   0  13       37.87       36.02      1.87 o
   4   0  13       15.09       15.88      1.56 o
   5   0  13        9.05        6.65      1.65 o
 -12   1  13        0.38       -0.35      7.04 o
 -11   1  13       15.97       16.40      3.73 o
 -10   1  13       20.35       22.07      3.03 o
  -9   1  13       11.93       12.76      2.71 o
  -8   1  13       14.79       20.46      4.21 o
  -7   1  13        4.89        6.93      2.07 o
  -6   1  13       23.20       27.81      2.23 o
  -5   1  13        4.21        0.69      1.73 o
  -4   1  13        4.29        7.22      2.64 o
  -3   1  13       40.23       43.40      2.47 o
  -2   1  13        0.15       -0.27      1.40 o
  -1   1  13       89.26       93.35      3.85 o
   0   1  13        7.29        9.23      1.68 o
   1   1  13       16.91       14.86      1.75 o
   2   1  13       12.32       10.81      1.72 o
   3   1  13       10.45        7.17      1.55 o
   4   1  13        6.61        5.07      1.79 o
 -11   2  13        0.20       -2.27      3.62 o
 -10   2  13        3.20        3.90      2.90 o
  -9   2  13        8.59        7.86      2.66 o
  -8   2  13        0.08        0.41      2.52 o
  -7   2  13       16.36       15.35      2.28 o
  -6   2  13        2.09        3.73      1.96 o
  -5   2  13        5.07       14.52      2.07 o
  -4   2  13        0.25        2.15      2.59 o
  -3   2  13      128.71      142.48      5.18 o
  -2   2  13       12.66       13.25      1.96 o
  -1   2  13       55.24       57.08      2.36 o
   0   2  13        0.10        1.13      1.70 o
   1   2  13       14.84       12.87      2.13 o
   2   2  13       42.44       46.46      2.04 o
   3   2  13        2.13        2.00      1.65 o
   4   2  13       29.15       31.86      1.98 o
 -11   3  13        0.01       -0.47      3.82 o
 -10   3  13        0.29        0.99      2.94 o
  -9   3  13        1.11        0.56      2.65 o
  -8   3  13        7.62        9.18      2.68 o
  -7   3  13       53.69       55.78      5.01 o
  -6   3  13        0.92        2.08      2.11 o
  -5   3  13        9.91        3.60      2.95 o
  -4   3  13        8.74        1.58      3.75 o
  -3   3  13       39.29       29.95      2.56 o
  -2   3  13        1.15        1.53      3.58 o
  -1   3  13        0.29        1.41      3.70 o
   0   3  13        4.14        3.55      1.71 o
   1   3  13        7.80        7.12      1.80 o
   2   3  13        0.12        1.35      1.74 o
   3   3  13        5.49        5.25      1.87 o
 -11   4  13        1.26        2.92      4.14 o
 -10   4  13        5.84        2.94      3.12 o
  -9   4  13        3.21       -1.64      2.90 o
  -8   4  13        5.08        8.25      2.81 o
  -7   4  13        1.08       -0.17      2.33 o
  -6   4  13        2.13        0.51      3.26 o
  -5   4  13        2.40        5.10      4.34 o
  -4   4  13       15.01       13.38      4.22 o
  -3   4  13       16.61       12.94      2.20 o
  -2   4  13       10.93        4.28      2.96 o
  -1   4  13        0.63        1.69      2.91 o
   0   4  13        1.79        2.24      3.00 o
   1   4  13       20.88       20.15      2.13 o
   2   4  13       19.55       17.49      2.16 o
 -10   5  13        0.54        1.11      3.01 o
  -9   5  13        1.27        1.72      2.87 o
  -8   5  13        1.37        2.71      2.63 o
  -7   5  13        0.86        3.39      2.88 o
  -6   5  13        5.36        7.38      3.70 o
  -5   5  13       62.22       68.86      4.77 o
  -4   5  13        1.72        5.12      3.41 o
  -3   5  13       24.50       31.94      5.07 o
  -2   5  13        8.79       10.73      3.39 o
  -1   5  13       29.18       31.18      3.84 o
   0   5  13       66.61       80.26     10.50 o
   1   5  13        0.14        0.90      3.54 o
  -9   6  13        6.35        3.67      3.10 o
  -8   6  13        0.02       -1.33      3.16 o
  -7   6  13        0.08       -0.91      3.95 o
  -6   6  13        0.71        1.33      3.72 o
  -5   6  13        0.42        4.53      3.76 o
  -4   6  13        1.77        4.79      4.90 o
  -3   6  13       12.81       17.32      4.31 o
  -2   6  13       10.89       11.70      3.66 o
  -1   6  13       59.74       55.13      4.72 o
   0   6  13       11.67        6.20      3.83 o
  -8   7  13        0.82        1.56      4.73 o
  -7   7  13        0.23       -0.21      4.35 o
  -6   7  13        1.36       -0.51      4.11 o
  -5   7  13        2.31        2.83      4.08 o
  -4   7  13        1.24       -0.85      3.89 o
  -3   7  13        0.52        0.00      3.98 o
  -2   7  13        1.54        1.01      4.05 o
  -4 -10  14        0.62       -2.80      4.04 o
  -3 -10  14       32.48       41.50      4.77 o
  -2 -10  14        0.21        4.94      3.87 o
  -1 -10  14      108.39      121.33      6.07 o
   0 -10  14        4.55        3.96      4.96 o
   1 -10  14        7.36        8.79      4.05 o
   2 -10  14        0.15       -0.26      3.64 o
  -6  -9  14        6.13        7.52      3.02 o
  -5  -9  14       26.05       30.93      3.35 o
  -4  -9  14        1.53        1.29      3.63 o
  -3  -9  14        1.57        2.84      3.64 o
  -2  -9  14        9.16       14.77      3.73 o
  -1  -9  14        2.70        2.50      3.25 o
   0  -9  14       39.18       41.56      4.15 o
   1  -9  14        1.32       -1.17      3.34 o
   2  -9  14       11.99       10.65      3.67 o
   3  -9  14       16.05       12.70      3.84 o
  -7  -8  14       15.38       13.23      3.49 o
  -6  -8  14       14.71       21.51      3.00 o
  -5  -8  14        2.23        2.66      2.59 o
  -4  -8  14        0.00        0.36      3.48 o
  -3  -8  14       12.70        8.95      4.78 o
  -2  -8  14        5.47        2.13      3.19 o
  -1  -8  14       15.46       17.33      6.57 o
   0  -8  14       11.27        9.90      5.10 o
   1  -8  14        0.24        1.60      3.09 o
   2  -8  14        4.92        6.35      3.16 o
   3  -8  14       13.11        9.33      3.42 o
   4  -8  14        0.05        1.07      3.42 o
  -8  -7  14        2.64        1.43      3.10 o
  -7  -7  14        5.67        4.69      2.99 o
  -6  -7  14        1.38        3.68      2.47 o
  -5  -7  14        3.35        3.62      2.37 o
  -4  -7  14        3.07        2.88      3.23 o
  -3  -7  14        4.95        1.62      2.98 o
  -2  -7  14        2.97        4.03      3.37 o
  -1  -7  14        0.10       -0.58      2.81 o
   0  -7  14        0.69        2.58      2.99 o
   1  -7  14        3.74        1.54      2.92 o
   2  -7  14       24.54       25.32      3.46 o
   3  -7  14       20.20       17.62      3.37 o
   4  -7  14        5.21        6.87      1.91 o
  -9  -6  14        8.45        9.10      3.99 o
  -8  -6  14        3.47        2.68      3.05 o
  -7  -6  14        0.50        0.39      2.69 o
  -6  -6  14       17.39        5.08      2.73 o
  -5  -6  14       15.91       21.25      2.29 o
  -4  -6  14       54.83       66.37      4.21 o
  -3  -6  14        7.72        8.22      4.28 o
  -2  -6  14       10.09        6.90      2.82 o
  -1  -6  14       42.73       41.61      2.34 o
   0  -6  14        1.30        1.27      2.72 o
   1  -6  14        1.62        2.25      2.80 o
   2  -6  14       12.49       12.86      1.93 o
   3  -6  14        0.54        3.79      1.85 o
   4  -6  14        1.60        1.39      1.58 o
   5  -6  14       20.97       21.15      1.79 o
  -9  -5  14        6.53        1.82      3.14 o
  -8  -5  14        1.01       -1.70      2.83 o
  -7  -5  14       14.27       23.10      3.08 o
  -6  -5  14        0.27        0.26      2.52 o
  -5  -5  14       11.92        6.62      2.25 o
  -4  -5  14        0.73        7.01      3.20 o
  -3  -5  14        1.50        3.33      2.72 o
  -2  -5  14       11.47       14.06      2.92 o
  -1  -5  14       23.30       20.33      2.13 o
   0  -5  14        4.23        7.48      2.65 o
   1  -5  14        0.10       -1.25      1.62 o
   2  -5  14      112.08      130.41      2.96 o
   3  -5  14        7.68        9.36      1.77 o
   4  -5  14       14.46       17.47      1.87 o
   5  -5  14        3.28        3.95      2.02 o
 -10  -4  14        0.25       -1.93      3.64 o
  -9  -4  14        0.87        0.68      2.92 o
  -8  -4  14        0.63        3.23      2.71 o
  -7  -4  14        3.54        4.49      2.51 o
  -6  -4  14        7.33        8.55      2.27 o
  -5  -4  14        0.12        0.37      2.05 o
  -4  -4  14       21.69       21.43      3.45 o
  -3  -4  14        5.68        1.23      3.81 o
  -2  -4  14        1.79        1.25      2.06 o
  -1  -4  14      143.04      158.64      7.92 o
   0  -4  14        1.62       -0.07      1.77 o
   1  -4  14        5.47        5.76      1.78 o
   2  -4  14       27.11       26.49      2.04 o
   3  -4  14       18.19       16.39      1.94 o
   4  -4  14        3.85        3.08      1.83 o
   5  -4  14        4.16        3.70      1.86 o
 -10  -3  14        2.08        1.85      3.65 o
  -9  -3  14        8.10        4.35      2.90 o
  -8  -3  14       20.64       20.86      2.96 o
  -7  -3  14        0.00        0.61      2.41 o
  -6  -3  14       14.47       10.10      2.30 o
  -5  -3  14        6.51        8.77      2.10 o
  -4  -3  14      174.41      175.80      6.20 o
  -3  -3  14      136.86      143.39      7.57 o
  -2  -3  14        2.93        1.89      2.03 o
  -1  -3  14       24.71       30.39      4.46 o
   0  -3  14        0.69        0.43      1.72 o
   1  -3  14        0.20        0.37      1.67 o
   2  -3  14        1.02        0.57      1.67 o
   3  -3  14        0.47        0.33      1.69 o
   4  -3  14       16.55       15.41      1.91 o
   5  -3  14        1.42        1.16      1.77 o
 -11  -2  14        9.71        5.73      4.01 o
 -10  -2  14       23.26       18.62      3.33 o
  -9  -2  14        4.63        6.68      2.84 o
  -8  -2  14       56.59       54.81      3.31 o
  -7  -2  14        0.65        4.58      2.54 o
  -6  -2  14        1.45        0.58      2.06 o
  -5  -2  14       30.30       33.14      2.53 o
  -4  -2  14      150.53      162.78      5.83 o
  -3  -2  14       10.00        6.56      2.25 o
  -2  -2  14       58.90       48.18      2.48 o
  -1  -2  14       92.94       85.19      3.66 o
   0  -2  14        0.81        0.48      1.67 o
   1  -2  14       50.57       45.99      2.18 o
   2  -2  14        0.52       -0.45      1.63 o
   3  -2  14        4.55        4.00      1.69 o
   4  -2  14       53.60       65.06      3.05 o
 -11  -1  14        7.53       12.03      4.07 o
 -10  -1  14       27.63       36.34      3.41 o
  -9  -1  14        1.78        0.77      2.79 o
  -8  -1  14       12.16       11.78      2.72 o
  -7  -1  14        1.64        0.68      2.15 o
  -6  -1  14       17.54       19.42      2.28 o
  -5  -1  14       18.51       22.66      2.35 o
  -4  -1  14        0.84        1.89      2.75 o
  -3  -1  14       86.75       91.58      3.47 o
  -2  -1  14        0.18        1.78      1.70 o
  -1  -1  14       98.05      109.64      2.99 o
   0  -1  14       48.82       49.02      2.29 o
   1  -1  14       25.60       23.69      1.94 o
   2  -1  14        1.40        0.92      1.68 o
   3  -1  14        9.04        9.93      1.76 o
   4  -1  14        0.49        1.08      1.71 o
 -11   0  14        3.43        5.90      4.03 o
 -10   0  14        1.42        2.50      3.02 o
  -9   0  14       19.27       22.40      3.08 o
  -8   0  14        0.46        0.63      2.53 o
  -7   0  14        7.46        6.31      2.26 o
  -6   0  14        3.29        2.56      2.13 o
  -5   0  14        0.39       -1.05      2.87 o
  -4   0  14       33.66       35.44      4.87 o
  -3   0  14       60.66       82.80      3.26 o
  -2   0  14       33.72       32.97      4.63 o
  -1   0  14       74.66       94.15      3.51 o
   0   0  14       55.60       45.85      2.25 o
   1   0  14       83.10       87.51      2.70 o
   2   0  14        5.67        6.13      1.81 o
   3   0  14        1.47        2.21      1.80 o
   4   0  14       10.25        8.94      1.73 o
 -11   1  14        1.45        2.05      3.92 o
 -10   1  14        1.44        1.08      3.04 o
  -9   1  14        3.21        1.03      2.89 o
  -8   1  14       10.13       19.43      2.89 o
  -7   1  14       31.53       39.18      2.72 o
  -6   1  14        3.16        1.69      2.14 o
  -5   1  14        0.15        2.76      3.75 o
  -4   1  14        4.96       -1.00      3.70 o
  -3   1  14      121.08      109.50      5.43 o
  -2   1  14       32.07       25.70      4.46 o
  -1   1  14        0.17        0.12      3.64 o
   0   1  14        4.46        2.14      1.85 o
   1   1  14        7.68        9.04      1.94 o
   2   1  14        2.91        3.05      1.88 o
   3   1  14        4.00        1.80      1.73 o
 -11   2  14        0.31        0.81      3.85 o
 -10   2  14        3.61        4.39      3.11 o
  -9   2  14       19.46       20.16      3.08 o
  -8   2  14        3.36        1.90      2.67 o
  -7   2  14        0.64       -0.04      2.33 o
  -6   2  14       10.73        7.00      3.36 o
  -5   2  14        0.10        0.70      3.70 o
  -4   2  14        4.55       11.09      3.99 o
  -3   2  14        0.05        0.67      2.22 o
  -2   2  14        0.39        2.93      3.81 o
  -1   2  14       13.05        7.51      3.99 o
   0   2  14       15.57        7.99      2.03 o
   1   2  14        8.74       10.00      1.89 o
   2   2  14       18.47       21.31      2.04 o
   3   2  14       14.95       12.36      2.21 o
 -10   3  14        7.16        3.10      3.22 o
  -9   3  14       23.21       23.34      3.40 o
  -8   3  14        0.47        0.60      2.84 o
  -7   3  14        7.27        6.11      3.12 o
  -6   3  14        5.89        5.63      4.69 o
  -5   3  14        0.06        2.23      4.34 o
  -4   3  14        0.01        2.82      4.28 o
  -3   3  14       17.27        8.74      4.34 o
  -2   3  14        0.48       -2.52      3.93 o
  -1   3  14        3.09       -0.83      3.03 o
   0   3  14        2.72        3.65      3.21 o
   1   3  14       12.15       11.87      3.41 o
   2   3  14        0.05        1.61      1.99 o
 -10   4  14       11.54       13.17      3.67 o
  -9   4  14        1.34        1.77      3.18 o
  -8   4  14        0.70        2.61      3.11 o
  -7   4  14       13.57        9.74      4.99 o
  -6   4  14       18.85       14.61      5.28 o
  -5   4  14       20.01       12.32      4.99 o
  -4   4  14        1.64        1.11      4.22 o
  -3   4  14       10.49       15.93      3.63 o
  -2   4  14        3.06        4.96      4.66 o
  -1   4  14        1.73        2.26      3.36 o
   0   4  14       10.11        9.01      3.49 o
   1   4  14       10.89        9.58      3.62 o
  -9   5  14        2.54        1.41      3.42 o
  -8   5  14        1.50        6.11      4.43 o
  -7   5  14        2.77        3.71      4.30 o
  -6   5  14       10.16       16.16      4.09 o
  -5   5  14        1.84        3.99      3.68 o
  -4   5  14        1.73        4.69      3.57 o
  -3   5  14        1.31       -1.38      3.41 o
  -2   5  14        5.30        3.24      3.55 o
  -1   5  14       22.92       22.66      4.07 o
   0   5  14        8.75        6.10      5.10 o
  -8   6  14        2.32        4.20      4.75 o
  -7   6  14        0.50        5.29      4.27 o
  -6   6  14        1.57       -1.29      4.14 o
  -5   6  14        0.01        3.41      4.12 o
  -4   6  14        6.30        6.06      4.12 o
  -3   6  14        0.29        3.16      3.82 o
  -2   6  14        1.36        4.59      4.04 o
  -4  -9  15        0.24        0.26      4.11 o
  -3  -9  15        0.78        2.16      3.92 o
  -2  -9  15        0.12        3.40      3.89 o
  -1  -9  15        0.78       -0.78      3.71 o
   0  -9  15        3.73        2.28      3.73 o
   1  -9  15        0.38        1.47      3.65 o
  -6  -8  15        0.05       -0.92      3.53 o
  -5  -8  15        2.92        2.32      4.07 o
  -4  -8  15        0.06       -1.95      3.46 o
  -3  -8  15        2.65        2.05      3.73 o
  -2  -8  15       18.90       20.83      3.91 o
  -1  -8  15       29.01       28.72      4.13 o
   0  -8  15        0.78        3.57      3.38 o
   1  -8  15        4.55        3.90      3.84 o
   2  -8  15       19.76       28.26      4.06 o
  -7  -7  15        0.28        0.78      3.25 o
  -6  -7  15        5.69        6.18      3.53 o
  -5  -7  15        0.93        0.91      3.59 o
  -4  -7  15       13.34       18.32      3.82 o
  -3  -7  15       23.77       25.35      3.92 o
  -2  -7  15        0.39        1.52      3.26 o
  -1  -7  15       13.08       19.15      3.64 o
   0  -7  15        0.01       -2.82      3.15 o
   1  -7  15        4.50        5.12      3.25 o
   2  -7  15       25.21       30.84      5.13 o
   3  -7  15        5.85        5.90      3.60 o
  -8  -6  15        9.09       11.54      3.33 o
  -7  -6  15       11.60       11.99      3.24 o
  -6  -6  15       24.59       27.00      3.71 o
  -5  -6  15        3.69       -0.29      4.63 o
  -4  -6  15       37.05       49.71      5.43 o
  -3  -6  15       15.84       15.79      3.36 o
  -2  -6  15       45.78       37.41      3.80 o
  -1  -6  15        5.29        5.45      2.97 o
   0  -6  15        5.68        5.17      3.10 o
   1  -6  15       11.71       11.56      3.27 o
   2  -6  15       11.59        7.32      3.25 o
   3  -6  15        0.59        0.61      3.19 o
  -9  -5  15        1.39        0.31      3.37 o
  -8  -5  15        0.63       -1.25      3.03 o
  -7  -5  15        3.13        4.26      2.96 o
  -6  -5  15        3.85        4.16      2.74 o
  -5  -5  15        4.26        0.00      4.40 o
  -4  -5  15        0.60        0.65      4.46 o
  -3  -5  15        3.05        3.52      4.34 o
  -2  -5  15        2.69        0.64      2.43 o
  -1  -5  15        0.12        1.06      2.82 o
   0  -5  15        5.00        2.22      2.86 o
   1  -5  15       13.93       12.75      6.54 o
   2  -5  15        8.85        7.92      2.53 o
   3  -5  15        0.06       -0.46      2.16 o
  -9  -4  15        0.79       -1.75      3.24 o
  -8  -4  15        0.13       -2.46      2.88 o
  -7  -4  15        7.27        9.78      2.97 o
  -6  -4  15       13.30       13.74      2.62 o
  -5  -4  15       36.07       26.58      5.10 o
  -4  -4  15        0.09        1.29      4.05 o
  -3  -4  15        1.91       -0.47      4.17 o
  -2  -4  15        3.28        2.93      4.11 o
  -1  -4  15       37.24       38.14      5.16 o
   0  -4  15        2.91        1.99      4.05 o
   1  -4  15        9.94       13.08      4.40 o
   2  -4  15        4.83        6.20      2.11 o
   3  -4  15       10.24       11.55      2.32 o
 -10  -3  15       12.35        4.20      4.97 o
  -9  -3  15        9.73        9.89      3.24 o
  -8  -3  15        0.00       -0.13      2.90 o
  -7  -3  15        8.99        7.31      2.76 o
  -6  -3  15        4.37        5.92      2.59 o
  -5  -3  15        1.95       -1.70      3.81 o
  -4  -3  15       25.20       23.47      4.81 o
  -3  -3  15        6.75       10.09      4.40 o
  -2  -3  15       43.34       42.59      5.22 o
  -1  -3  15        0.98       -0.88      3.93 o
   0  -3  15        7.28        4.75      4.28 o
   1  -3  15       16.76       16.14      2.18 o
   2  -3  15        7.60        4.16      1.93 o
   3  -3  15        1.58        0.87      1.97 o
 -10  -2  15        4.04        4.34      3.35 o
  -9  -2  15        3.33        1.55      3.15 o
  -8  -2  15       10.56        6.38      2.95 o
  -7  -2  15        0.66        0.26      2.66 o
  -6  -2  15        1.64        3.65      3.40 o
  -5  -2  15        2.09        2.87      4.28 o
  -4  -2  15        5.42       -2.23      3.99 o
  -3  -2  15       40.09       34.82      2.88 o
  -2  -2  15       82.90       89.00      6.34 o
  -1  -2  15        6.05       14.84      4.22 o
   0  -2  15       10.65       10.03      4.34 o
   1  -2  15       22.13       26.93      2.22 o
   2  -2  15        2.58        3.04      1.91 o
   3  -2  15        3.89        3.95      2.02 o
 -10  -1  15        3.95        3.25      3.38 o
  -9  -1  15        6.86        6.48      3.76 o
  -8  -1  15        5.82        5.39      2.87 o
  -7  -1  15        8.11        8.98      2.84 o
  -6  -1  15        5.80        7.10      4.69 o
  -5  -1  15       38.96       38.66      5.57 o
  -4  -1  15       37.04       32.15      4.99 o
  -3  -1  15       11.33        8.27      2.46 o
  -2  -1  15       72.52       82.96      6.22 o
  -1  -1  15        0.27        0.00      3.87 o
   0  -1  15       12.02       16.08      4.28 o
   1  -1  15        0.19        0.49      1.93 o
   2  -1  15        1.33        1.64      1.95 o
   3  -1  15       45.09       45.01      2.46 o
 -10   0  15        8.22        9.46      3.34 o
  -9   0  15        0.37       -0.26      2.94 o
  -8   0  15        9.42       11.72      3.01 o
  -7   0  15        3.41        0.41      2.97 o
  -6   0  15       21.86       18.89      5.05 o
  -5   0  15       62.19       75.57      6.51 o
  -4   0  15       29.40       23.23      4.87 o
  -3   0  15        8.04        4.46      4.22 o
  -2   0  15        0.34       -1.58      4.05 o
  -1   0  15        0.01        0.00      4.05 o
   0   0  15       29.21       31.68      4.87 o
   1   0  15        0.00        0.49      1.99 o
   2   0  15        0.03        2.10      2.06 o
 -10   1  15        4.14        1.57      3.43 o
  -9   1  15        0.51       -0.91      3.03 o
  -8   1  15        1.67        1.31      3.02 o
  -7   1  15        3.05       -1.47      4.69 o
  -6   1  15       16.91        8.74      4.58 o
  -5   1  15        5.26        7.51      4.58 o
  -4   1  15       13.69        8.21      4.46 o
  -3   1  15       50.53       59.67      5.75 o
  -2   1  15        6.27        3.75      4.17 o
  -1   1  15      105.92       94.11      6.57 o
   0   1  15        1.80       -0.41      4.05 o
   1   1  15        0.34        1.59      2.09 o
   2   1  15        4.37        4.64      2.00 o
 -10   2  15        5.41        5.96      3.45 o
  -9   2  15        0.00       -1.40      3.13 o
  -8   2  15        0.85       -0.83      3.36 o
  -7   2  15        0.31       -1.88      4.87 o
  -6   2  15        0.39        0.41      4.40 o
  -5   2  15        2.55        1.76      4.46 o
  -4   2  15        0.13        3.64      4.46 o
  -3   2  15       45.81       56.85      5.93 o
  -2   2  15        1.22       -1.29      4.17 o
  -1   2  15        5.36        4.69      4.46 o
   0   2  15        1.11       -0.41      4.58 o
   1   2  15       14.24       21.80      4.22 o
  -9   3  15        1.18        0.69      3.89 o
  -8   3  15        1.03        2.11      5.34 o
  -7   3  15        1.87       -0.35      4.87 o
  -6   3  15        2.05        3.11      4.93 o
  -5   3  15        0.90       -0.65      4.46 o
  -4   3  15        2.99        6.16      4.75 o
  -3   3  15       11.81        0.59      4.58 o
  -2   3  15        2.83        0.94      4.58 o
  -1   3  15        1.61        3.63      4.37 o
   0   3  15        0.03        0.99      3.44 o
  -8   4  15        1.41       10.62      6.10 o
  -7   4  15        0.33       -0.12      5.46 o
  -6   4  15        0.91        3.17      5.40 o
  -5   4  15       22.07       26.58      5.87 o
  -4   4  15       13.10       15.48      3.95 o
  -3   4  15        0.02        0.26      3.62 o
  -2   4  15        0.48        0.31      3.67 o
  -1   4  15        6.33        8.22      3.92 o
  -7   5  15        0.40        1.27      4.62 o
  -6   5  15        0.03        1.74      4.48 o
  -5   5  15        0.22        1.06      4.22 o
  -4   5  15        1.70        2.83      3.99 o
  -3   5  15        0.01       -1.67      3.99 o
  -4  -8  16        5.24        6.48      4.10 o
  -3  -8  16       62.40       70.48      5.19 o
  -2  -8  16       31.58       33.45      4.41 o
  -1  -8  16        0.16       -0.04      3.62 o
   0  -8  16       12.06       15.50      4.14 o
  -6  -7  16        2.64        7.04      5.93 o
  -5  -7  16        1.16        8.27      5.57 o
  -4  -7  16       12.44       17.02      4.17 o
  -3  -7  16        5.94        2.80      3.64 o
  -2  -7  16        3.14        3.63      3.54 o
  -1  -7  16        2.21        3.29      3.57 o
   0  -7  16        0.58        1.28      3.37 o
   1  -7  16       12.36       13.00      3.83 o
  -7  -6  16        0.09       -2.64      5.63 o
  -6  -6  16        2.92        5.34      5.52 o
  -5  -6  16        2.71        2.93      5.46 o
  -4  -6  16        6.51       12.44      5.22 o
  -3  -6  16        9.75       22.35      5.63 o
  -2  -6  16        1.59        0.80      3.34 o
  -1  -6  16        2.16       -0.89      3.19 o
   0  -6  16       30.37       21.01      3.63 o
   1  -6  16        7.08       11.83      5.16 o
  -7  -5  16        0.65        0.88      5.69 o
  -6  -5  16        3.18        5.05      5.46 o
  -5  -5  16        5.59        1.11      5.05 o
  -4  -5  16        7.37        5.22      5.16 o
  -3  -5  16       11.15        6.16      4.93 o
  -2  -5  16        8.99        8.68      4.93 o
  -1  -5  16        9.18        5.69      4.81 o
   0  -5  16       39.23       41.25      5.75 o
   1  -5  16        0.57       -0.23      4.69 o
   2  -5  16       22.46       21.00      5.63 o
  -8  -4  16        3.13        5.21      3.26 o
  -7  -4  16       13.06       13.79      5.81 o
  -6  -4  16        6.03        3.40      4.99 o
  -5  -4  16        0.07        3.81      4.75 o
  -4  -4  16        0.26        1.06      4.69 o
  -3  -4  16       25.04       28.04      5.16 o
  -2  -4  16       13.31       13.44      4.99 o
  -1  -4  16        7.80        5.46      4.69 o
   0  -4  16        0.83       -3.34      4.58 o
   1  -4  16        1.14        3.40      4.63 o
   2  -4  16        5.34        4.05      4.81 o
  -8  -3  16       11.31       10.19      3.80 o
  -7  -3  16       10.56        9.33      5.28 o
  -6  -3  16       15.30       17.43      5.28 o
  -5  -3  16        4.21        6.22      4.99 o
  -4  -3  16       32.88       40.31      5.75 o
  -3  -3  16       11.18       10.09      4.75 o
  -2  -3  16        1.43        1.11      4.34 o
  -1  -3  16        0.04        0.47      4.28 o
   0  -3  16       13.11       16.72      5.22 o
   1  -3  16        4.74        3.46      4.75 o
   2  -3  16        5.17        0.82      4.87 o
  -9  -2  16        2.05        0.52      3.32 o
  -8  -2  16        8.79        5.76      3.72 o
  -7  -2  16        0.98       -0.47      5.22 o
  -6  -2  16        0.18        5.87      4.81 o
  -5  -2  16        1.31       -0.06      4.52 o
  -4  -2  16       12.05       16.37      5.10 o
  -3  -2  16       17.21       23.88      5.10 o
  -2  -2  16        0.26       -0.76      4.28 o
  -1  -2  16        0.69        0.47      4.40 o
   0  -2  16        4.91        5.52      4.52 o
   1  -2  16        8.00        6.22      4.87 o
   2  -2  16        8.83        8.58      2.38 o
  -9  -1  16        0.37        0.57      3.42 o
  -8  -1  16        0.17        0.37      3.87 o
  -7  -1  16        9.20        3.23      5.22 o
  -6  -1  16       23.60       28.92      5.81 o
  -5  -1  16      126.17      126.85      8.16 o
  -4  -1  16        5.00        9.50      4.63 o
  -3  -1  16        2.77        7.98      4.40 o
  -2  -1  16        1.38        2.87      4.52 o
  -1  -1  16        0.10        0.18      4.40 o
   0  -1  16        3.49        2.64      4.46 o
   1  -1  16        0.09        1.58      4.46 o
  -9   0  16        0.31       -0.77      3.81 o
  -8   0  16        0.67       -1.53      5.52 o
  -7   0  16        0.26       -0.18      5.22 o
  -6   0  16       34.16       49.17      5.98 o
  -5   0  16       10.41        7.92      4.69 o
  -4   0  16       10.95        3.64      4.46 o
  -3   0  16       39.37       38.31      5.81 o
  -2   0  16        0.93       -2.87      4.40 o
  -1   0  16       48.96       56.21      6.04 o
   0   0  16        1.26        0.47      4.46 o
   1   0  16        0.55       -2.11      4.81 o
  -8   1  16        8.85        5.34      5.40 o
  -7   1  16        0.05        2.23      4.93 o
  -6   1  16        0.35        8.51      5.28 o
  -5   1  16       33.96       22.76      5.28 o
  -4   1  16        7.97       11.03      5.05 o
  -3   1  16       71.16       64.36      6.45 o
  -2   1  16       36.78       39.43      5.75 o
  -1   1  16        7.71       10.44      5.05 o
   0   1  16        5.31        5.93      4.69 o
  -8   2  16        0.11        4.81      5.63 o
  -7   2  16        3.53        7.04      5.34 o
  -6   2  16        4.66        1.35      5.22 o
  -5   2  16        4.09        5.05      4.75 o
  -4   2  16       14.57       16.31      5.22 o
  -3   2  16        2.07        3.29      4.93 o
  -2   2  16        4.06        1.23      4.87 o
  -1   2  16       15.78       16.02      5.52 o
  -7   3  16        0.16       -1.53      5.34 o
  -6   3  16        0.02        0.59      5.22 o
  -5   3  16       21.10       13.55      5.40 o
  -4   3  16        4.56        4.34      5.28 o
  -3   3  16        7.02        4.99      5.22 o
  -4  -6  17        0.85        1.88      5.52 o
  -3  -6  17       33.97       36.49      6.28 o
  -2  -6  17        0.12        0.82      5.40 o
  -1  -6  17        7.72       10.97      5.69 o
  -6  -5  17        0.06        0.65      5.87 o
  -5  -5  17        0.68        0.53      5.63 o
  -4  -5  17        5.67       10.85      5.75 o
  -3  -5  17        0.79       -1.29      5.28 o
  -2  -5  17        7.36       10.97      5.63 o
  -1  -5  17        3.38        6.86      5.40 o
  -6  -4  17        4.42       10.74      6.04 o
  -5  -4  17        2.36        3.87      5.46 o
  -4  -4  17       14.23       14.32      5.69 o
  -3  -4  17        5.52        4.40      5.22 o
  -2  -4  17        2.85        7.39      5.34 o
  -1  -4  17       13.85       15.02      5.57 o
   0  -4  17        5.19        3.75      5.28 o
  -7  -3  17        1.10        2.52      5.52 o
  -6  -3  17        0.29        0.12      5.57 o
  -5  -3  17        0.00       -0.06      5.22 o
  -4  -3  17        0.43       -1.17      5.10 o
  -3  -3  17       18.38        3.05      5.22 o
  -2  -3  17        7.79        3.46      5.16 o
  -1  -3  17        0.19        1.99      4.87 o
   0  -3  17        1.76        5.69      5.10 o
  -7  -2  17       31.57       25.11      6.16 o
  -6  -2  17        6.40        0.18      5.16 o
  -5  -2  17       10.03       10.68      5.52 o
  -4  -2  17        2.98       11.15      5.28 o
  -3  -2  17       22.37       14.55      5.46 o
  -2  -2  17        0.02        1.82      4.99 o
  -1  -2  17        7.10       10.80      5.34 o
  -7  -1  17        9.22        7.80      5.52 o
  -6  -1  17       31.08       14.43      6.04 o
  -5  -1  17        1.64       -1.00      5.28 o
  -4  -1  17       62.08       65.12      6.75 o
  -3  -1  17       20.87       25.35      5.87 o
  -2  -1  17        1.09       -0.47      4.93 o
  -1  -1  17        0.96       -1.35      4.93 o
  -7   0  17        6.67        8.33      5.69 o
  -6   0  17        1.87        1.94      5.46 o
  -5   0  17       29.98       26.23      6.10 o
  -4   0  17       15.90       18.54      5.69 o
  -3   0  17        0.35       -1.29      4.99 o
  -2   0  17        0.41       -3.99      4.81 o
  -6   1  17       14.40       14.02      6.04 o
  -5   1  17        4.86        4.46      5.34 o
  -4   1  17       12.92       16.66      5.81 o
  -3   1  17        5.99       10.21      5.46 o
 
